# Supplementary material for: BCR::ABL1‐Induced Enhancer Reprogramming Uncovers Hypersensitivity of Ph+B‐ALL Cells to Enhancer‐Targeting Drugs
Source: Adv Sci (Weinh). 2026 Mar 1;13(25):e17231. doi: 10.1002/advs.202517231 (PMC13137836; doi:10.1002/advs.202517231)
Supplement: Supplementary file 2 — Supporting File 2: advs74523‐sup‐0002‐Tables.xlsx. [file ADVS-13-e17231-s002.xlsx]

## Sheet: Overview
Overview on Supplementary tables of Ng et al 2025:
Supplementary Table 1: Differentially expressed genes (DEGs) by RNA-Seq for the comparison of BCR::ABL1(p210) transformed murine B-cell precursors compared to normal B-cell precursors (EV) [Trp53bp1-/- background]
Supplementary Table 2: Differentially expressed genes (DEGs) by RNA-Seq for the comparison of BCR::ABL1(p190) transformed murine B-cell precursors compared to normal B-cell precursors (EV) [C57Bl/6 background]
Supplementary Table 3: PCHi-C interactions of H3K27ac+ Promoters to H3K27ac+ other ends (OEs) for BAL08.
Supplementary Table 4: PCHi-C interactions of H3K27ac+ Promoters to H3K27ac+ other ends (OEs) for SUP-B15.
Supplementary Table 5: PCHi-C interactions of H3K27ac+ Promoters to H3K27ac+ other ends (OEs) for TOM-1.
Supplementary Table 6: All PCHi-C Promoter-to-OE interactions for BAL08.
Supplementary Table 7: All PCHi-C Promoter-to-OE interactions for SUP-B15.
Supplementary Table 8: All PCHi-C Promoter-to-OE interactions for TOM-1.
Supplementary Table 9: Differentially expressed genes (DEGs) by RNA-Seq for the comparison of A-485 vs DMSO treated TOM-1 cells
Supplementary Table 10: Differentially expressed genes (DEGs) by RNA-Seq for the comparison of A-485 vs DMSO treated SUP-B15 cells
Supplementary Table 11: Differentially expressed genes (DEGs) by RNA-Seq for the comparison of dCBP-1 vs DMSO treated TOM-1 cells
Supplementary Table 12: Differentially expressed genes (DEGs) by RNA-Seq for the comparison of dCBP-1 vs DMSO treated SUP-B15 cells
Supplementary Table 13: Ph+B-ALL CORE PCHi-C interactions
Supplementary Table 14: Differentially expressed genes (DEGs) by RNA-Seq for the comparison of Ponatinib vs DMSO treated BAL08 cells
Supplementary Table 15: Differentially expressed genes (DEGs) by RNA-Seq for the comparison of Ponatinib vs DMSO treated SUP-B15 cells
Supplementary Table 16: Differentially expressed genes (DEGs) by RNA-Seq for the comparison of Ponatinib vs DMSO treated TOM-1 cells
Supplementary Table 17: Differentially expressed genes (DEGs) by RNA-Seq for the comparison of Ponatinib vs DMSO treated BV-173 cells
Supplementary Table 18: Read numbers etc for all NGS data of this manuscript

## Sheet: Supplementary Table 1
Supplementary Table 1: Differentially expressed genes (DEGs) by RNA-Seq for the comparison of BCR::ABL1(p210) transformed murine B-cell precursors compared to normal B-cell precursors (EV) [Trp53bp1-/- background]
ENSEMBL_GENEID	SYMBOL	baseMean	log2FoldChange	lfcSE	stat	pvalue	padj
ENSMUSG00000029273	Sult1d1	240.289	11.6851	2.02611	5.76726	8.05688e-09	9.35764e-08	sulfotransferase family 1D, member 1
ENSMUSG00000019893	Ros1	54.2827	9.53329	2.50337	3.80819	0.000139989	0.000656666	Ros1 proto-oncogene
ENSMUSG00000095799	NA	546.034	8.9608	1.12304	7.97907	1.47445e-15	4.70527e-14	NA
ENSMUSG00000059648	Rnase11	53.3451	8.74502	1.12921	7.74434	9.60776e-15	2.71326e-13	ribonuclease, RNase A family, 11 (non-active)
ENSMUSG00000021362	Gcm2	265.076	8.63604	0.975518	8.85278	8.53693e-19	4.1419e-17	glial cells missing homolog 2
ENSMUSG00000110633	Gm32122	94.6898	8.40361	1.80915	4.64506	3.39972e-06	2.37213e-05	predicted gene, 32122
ENSMUSG00000025431	Crisp1	1042.98	8.26315	0.659376	12.5318	5.00403e-36	1.15996e-33	cysteine-rich secretory protein 1
ENSMUSG00000036834	Plch1	215.433	8.1649	0.88291	9.24772	2.29339e-20	1.34304e-18	phospholipase C, eta 1
ENSMUSG00000042671	Rgs8	829.407	7.99919	0.503439	15.8891	7.54032e-57	5.72036e-54	regulator of G-protein signaling 8
ENSMUSG00000107622	4930512J16Rik	114.456	7.51486	1.01467	7.40623	1.29944e-13	3.17071e-12	RIKEN cDNA 4930512J16 gene
ENSMUSG00000033981	Gria2	515.118	7.47582	0.533609	14.0099	1.35564e-44	5.9541e-42	glutamate receptor, ionotropic, AMPA2 (alpha 2)
ENSMUSG00000120417	NA	12.2452	7.38569	1.65646	4.45871	8.24545e-06	5.27671e-05	NA
ENSMUSG00000082171	Rpl27-ps2	17.8549	7.19428	1.59851	4.50061	6.77572e-06	4.41745e-05	ribosomal protein L27, pseudogene 2
ENSMUSG00000021268	Meg3	48.9929	7.15019	2.15355	3.32019	0.000899572	0.0033558	maternally expressed 3
ENSMUSG00000115377	NA	11.9884	7.12804	1.09382	6.51664	7.18982e-11	1.17992e-09	NA
ENSMUSG00000024747	Aldh1a7	3836.05	7.10312	0.95753	7.41817	1.1875e-13	2.92777e-12	aldehyde dehydrogenase family 1, subfamily A7
ENSMUSG00000029102	Hgfac	574.814	6.95282	0.74442	9.33991	9.64182e-21	6.00455e-19	hepatocyte growth factor activator
ENSMUSG00000025433	Crisp3	126.304	6.87969	0.843342	8.15765	3.41601e-16	1.22059e-14	cysteine-rich secretory protein 3
ENSMUSG00000112249	NA	13.8806	6.84413	1.40994	4.8542	1.20872e-06	9.4005e-06	NA
ENSMUSG00000087659	NA	158.507	6.80499	1.40411	4.84647	1.2568e-06	9.71563e-06	NA
ENSMUSG00000108760	NA	24.4687	6.79695	1.10861	6.13104	8.73074e-10	1.19146e-08	NA
ENSMUSG00000098519	Gm27166	12.0709	6.62358	1.36501	4.85241	1.21971e-06	9.46832e-06	predicted gene 27166
ENSMUSG00000022123	Scel	221.938	6.59354	0.888042	7.42481	1.12945e-13	2.79682e-12	sciellin
ENSMUSG00000079029	Eif1ad7	1121.1	6.59069	0.860858	7.65595	1.91881e-14	5.21579e-13	eukaryotic translation initiation factor 1A domain containing 7
ENSMUSG00000038700	Hoxb5	6.99059	6.53607	1.49815	4.36277	1.28425e-05	7.80276e-05	homeobox B5
ENSMUSG00000068407	Rnase12	1653.49	6.48512	0.262681	24.6882	1.43341e-134	2.39237e-130	ribonuclease, RNase A family, 12 (non-active)
ENSMUSG00000052382	Rnase9	17.9045	6.42841	1.16216	5.53143	3.17639e-08	3.32793e-07	ribonuclease, RNase A family, 9 (non-active)
ENSMUSG00000000690	Hoxb6	11.5004	6.42266	1.57448	4.07922	4.51876e-05	0.000241107	homeobox B6
ENSMUSG00000067951	Vmn1r227	32.8582	6.37419	1.1278	5.6519	1.58682e-08	1.75974e-07	vomeronasal 1 receptor 227
ENSMUSG00000054675	Tmem119	3898.65	6.24425	0.44311	14.0919	4.26146e-45	1.92227e-42	transmembrane protein 119
ENSMUSG00000050473	Slc35d3	75.0409	6.09049	1.04375	5.8352	5.37251e-09	6.42315e-08	solute carrier family 35, member D3
ENSMUSG00000121494	NA	48.6897	6.08579	0.863948	7.04416	1.86584e-12	3.93431e-11	NA
ENSMUSG00000049036	Tmem121	235.47	6.05303	0.869759	6.95943	3.41641e-12	6.82872e-11	transmembrane protein 121
ENSMUSG00000104528	NA	7.7755	5.97004	1.56558	3.81331	0.000137117	0.000644935	NA
ENSMUSG00000109708	NA	7.71126	5.96374	1.46934	4.0588	4.93261e-05	0.000260029	NA
ENSMUSG00000104803	NA	5.25461	5.9588	2.12665	2.80196	0.00507934	0.0147896	NA
ENSMUSG00000038721	Hoxb7	4.09649	5.80983	1.68784	3.44218	0.000577051	0.00227414	homeobox B7
ENSMUSG00000049690	Nckap5	43.0881	5.80289	1.18326	4.90414	9.3836e-07	7.46772e-06	NCK-associated protein 5
ENSMUSG00000021719	Rgs7bp	56.0609	5.77791	0.885916	6.52196	6.93944e-11	1.14109e-09	regulator of G-protein signalling 7 binding protein
ENSMUSG00000039095	En2	110.382	5.74285	0.656764	8.74415	2.24696e-18	1.04172e-16	engrailed 2
ENSMUSG00000105043	Igkv1-108	6.38154	5.739	1.34993	4.25133	2.12504e-05	0.000123563	immunoglobulin kappa variable 1-108
ENSMUSG00000027977	Ndst3	25.9528	5.69629	1.22025	4.66815	3.0393e-06	2.14305e-05	N-deacetylase/N-sulfotransferase (heparan glucosaminyl) 3
ENSMUSG00000107588	NA	56.7906	5.69546	1.08897	5.23012	1.69396e-07	1.55684e-06	NA
ENSMUSG00000056367	Actr3b	1471.87	5.69491	0.498483	11.4245	3.1553e-30	4.74432e-28	ARP3 actin-related protein 3B
ENSMUSG00000107978	NA	16.9724	5.69055	1.38732	4.10182	4.09916e-05	0.000221898	NA
ENSMUSG00000058248	Kcnh1	75.3905	5.68104	0.742204	7.65428	1.94401e-14	5.2586e-13	potassium voltage-gated channel, subfamily H (eag-related), member 1
ENSMUSG00000079606	Fsip2l	83.3736	5.66996	0.705264	8.03948	9.02178e-16	3.02965e-14	fibrous sheath-interacting protein 2-like
ENSMUSG00000085235	NA	18.2621	5.66205	0.905777	6.25104	4.07715e-10	5.85608e-09	NA
ENSMUSG00000069805	Fbp1	99.7153	5.62289	1.22239	4.59993	4.22637e-06	2.88264e-05	fructose bisphosphatase 1
ENSMUSG00000017734	Dbndd2	300.03	5.59162	0.543516	10.2879	7.99369e-25	7.58038e-23	dysbindin (dystrobrevin binding protein 1) domain containing 2
ENSMUSG00000007097	Atp1a2	5.31842	5.58542	1.85151	3.01669	0.00255551	0.00823069	ATPase, Na+/K+ transporting, alpha 2 polypeptide
ENSMUSG00000110027	C030029H02Rik	3.36639	5.53013	1.90252	2.90673	0.00365226	0.011158	RIKEN cDNA C030029H02 gene
ENSMUSG00000112805	Gm34574	42.1932	5.52172	0.786149	7.02375	2.15988e-12	4.50042e-11	predicted gene, 34574
ENSMUSG00000040856	Dlk1	111.271	5.5133	0.774072	7.12246	1.06014e-12	2.33736e-11	delta like non-canonical Notch ligand 1
ENSMUSG00000033060	Lmo7	2193.97	5.51003	0.50193	10.9777	4.89309e-28	6.33067e-26	LIM domain only 7
ENSMUSG00000045238	NA	3.23323	5.50787	1.50587	3.6576	0.000254585	0.00111144	NA
ENSMUSG00000121176	NA	26.0161	5.5047	0.863289	6.37643	1.81269e-10	2.76795e-09	NA
ENSMUSG00000023443	Esx1	35.6841	5.50247	0.722286	7.61813	2.57375e-14	6.83299e-13	extraembryonic, spermatogenesis, homeobox 1
ENSMUSG00000074037	Mc1r	306.053	5.49946	1.03106	5.33381	9.61737e-08	9.18272e-07	melanocortin 1 receptor
ENSMUSG00000059213	Ddn	43.7285	5.47978	1.01543	5.39651	6.79491e-08	6.67493e-07	dendrin
ENSMUSG00000120875	NA	3.38088	5.4677	1.44411	3.78621	0.00015296	0.000711315	NA
ENSMUSG00000010122	Slc47a1	9.67353	5.45906	1.45004	3.76477	0.000166703	0.000767946	solute carrier family 47, member 1
ENSMUSG00000084918	NA	50.3998	5.37088	0.922912	5.81949	5.90269e-09	7.00184e-08	NA
ENSMUSG00000024027	Glp1r	554.712	5.34193	1.23414	4.32848	1.50142e-05	9.01067e-05	glucagon-like peptide 1 receptor
ENSMUSG00000056880	Gadl1	14.0122	5.33284	1.10984	4.80506	1.54703e-06	1.17044e-05	glutamate decarboxylase-like 1
ENSMUSG00000106599	NA	6.14201	5.32872	1.25277	4.25355	2.10406e-05	0.000122571	NA
ENSMUSG00000105366	NA	15.0824	5.29901	1.44209	3.67454	0.000238277	0.00105068	NA
ENSMUSG00000060512	0610040J01Rik	60.7949	5.27102	0.664687	7.93008	2.18996e-15	6.84992e-14	RIKEN cDNA 0610040J01 gene
ENSMUSG00000020872	Tac4	75.0678	5.27072	0.590693	8.92295	4.54018e-19	2.25523e-17	tachykinin 4
ENSMUSG00000049515	Espnl	63.5885	5.25915	0.50449	10.4247	1.91311e-25	1.93514e-23	espin-like
ENSMUSG00000085995	Gm2788	505.893	5.24278	0.301879	17.3672	1.46279e-67	2.71266e-64	predicted gene 2788
ENSMUSG00000004151	Etv1	361.114	5.22753	0.608906	8.58511	9.07476e-18	3.97527e-16	ets variant 1
ENSMUSG00000097451	NA	27.3652	5.20107	1.18547	4.38735	1.14739e-05	7.06903e-05	NA
ENSMUSG00000038408	1700018A04Rik	10.7672	5.19898	1.09936	4.72909	2.25534e-06	1.64016e-05	RIKEN cDNA 1700018A04 gene
ENSMUSG00000029797	Sspo	50.5542	5.18574	1.24244	4.17383	2.99518e-05	0.000167919	SCO-spondin
ENSMUSG00000090322	NA	4.43124	5.14801	1.23186	4.17904	2.92743e-05	0.000164619	NA
ENSMUSG00000021696	Elovl7	266.128	5.14403	0.481421	10.6851	1.19519e-26	1.35699e-24	ELOVL family member 7, elongation of long chain fatty acids (yeast)
ENSMUSG00000095730	Vmn2r29	4.65256	5.12375	1.34928	3.79741	0.000146217	0.000682812	vomeronasal 2, receptor 29
ENSMUSG00000120535	NA	4.64961	5.09795	1.49196	3.41695	0.000633267	0.00247234	NA
ENSMUSG00000115164	NA	26.2586	5.08119	0.684165	7.42685	1.11218e-13	2.76224e-12	NA
ENSMUSG00000037016	Frem2	21.2736	5.04759	0.888202	5.68293	1.32408e-08	1.48713e-07	Fras1 related extracellular matrix protein 2
ENSMUSG00000028749	Pla2g2f	95.1509	5.0446	0.713588	7.06934	1.55669e-12	3.32664e-11	phospholipase A2, group IIF
ENSMUSG00000028883	Sema3a	427.758	5.03687	0.969305	5.19637	2.03218e-07	1.83733e-06	sema domain, immunoglobulin domain (Ig), short basic domain, secreted, (semaphorin) 3A
ENSMUSG00000081650	NA	4.94453	4.98321	1.3571	3.67196	0.000240699	0.00106025	NA
ENSMUSG00000070498	Tmem132b	4.41001	4.96737	1.76168	2.81968	0.00480712	0.0141376	transmembrane protein 132B
ENSMUSG00000074259	Gramd2	216.231	4.95554	0.427645	11.588	4.74122e-31	7.83474e-29	GRAM domain containing 2
ENSMUSG00000120360	NA	24.538	4.95405	0.723374	6.84854	7.46075e-12	1.42308e-10	NA
ENSMUSG00000050439	Enthd1	78.6889	4.93881	0.356788	13.8424	1.41308e-43	5.48471e-41	ENTH domain containing 1
ENSMUSG00000074365	Crxos	13.8799	4.93326	1.21158	4.07174	4.66626e-05	0.000247698	cone-rod homeobox, opposite strand
ENSMUSG00000109366	NA	6.46354	4.92759	1.60666	3.06698	0.0021623	0.00714064	NA
ENSMUSG00000024124	Prss30	33.3201	4.92222	1.23222	3.99461	6.48012e-05	0.000331537	protease, serine 30
ENSMUSG00000013089	Etv5	2577.37	4.9201	0.287833	17.0936	1.65597e-65	2.30318e-62	ets variant 5
ENSMUSG00000102133	NA	2.34566	4.91061	1.69324	2.90013	0.0037301	0.0113584	NA
ENSMUSG00000046213	Cym	12.0884	4.88995	1.09974	4.44644	8.73057e-06	5.55309e-05	chymosin
ENSMUSG00000044534	Ackr2	160.234	4.87481	0.85534	5.69926	1.20325e-08	1.35967e-07	atypical chemokine receptor 2
ENSMUSG00000070368	Prok1	67.1959	4.87348	0.52504	9.28212	1.66142e-20	9.90324e-19	prokineticin 1
ENSMUSG00000048731	Ggnbp1	267.841	4.86528	0.333402	14.5929	3.11886e-48	1.62668e-45	gametogenetin binding protein 1
ENSMUSG00000028217	Cdh17	6345.58	4.81432	0.301627	15.9612	2.38203e-57	1.89315e-54	cadherin 17
ENSMUSG00000029245	Epha5	4.34359	4.79317	1.45215	3.30073	0.000964328	0.00356549	Eph receptor A5
ENSMUSG00000086264	Gm15850	11.916	4.78636	1.38042	3.46733	0.000525661	0.0020944	predicted gene 15850
ENSMUSG00000021404	Serpinb9c	26.2233	4.78167	1.01886	4.69316	2.69014e-06	1.92202e-05	serine (or cysteine) peptidase inhibitor, clade B, member 9c
ENSMUSG00000048065	Cyb5r2	3.92516	4.76171	1.61571	2.94714	0.00320733	0.00999445	cytochrome b5 reductase 2
ENSMUSG00000049436	Upk1b	198.154	4.76081	1.16079	4.10136	4.10731e-05	0.000222207	uroplakin 1B
ENSMUSG00000120486	NA	3.28911	4.73463	1.95255	2.42484	0.0153151	0.0372391	NA
ENSMUSG00000000706	Btn1a1	24.5547	4.71716	0.897775	5.25428	1.48603e-07	1.38095e-06	butyrophilin, subfamily 1, member A1
ENSMUSG00000081434	Gm14165	19.0438	4.71291	0.99813	4.72174	2.33833e-06	1.69314e-05	ribosomal protein, large, P0 pseudogene
ENSMUSG00000086389	NA	5.28573	4.68631	1.20472	3.88994	0.00010027	0.000488086	NA
ENSMUSG00000120879	NA	10.4771	4.67924	0.892819	5.24097	1.59736e-07	1.47455e-06	NA
ENSMUSG00000094840	Muc3a	39.1148	4.66791	0.836463	5.58053	2.3979e-08	2.57039e-07	mucin 3A, cell surface associated
ENSMUSG00000021806	Nid2	825.827	4.65287	0.978964	4.75285	2.00573e-06	1.4786e-05	nidogen 2
ENSMUSG00000033805	Ephx4	5.47357	4.62965	1.87954	2.46318	0.013771	0.034131	epoxide hydrolase 4
ENSMUSG00000110618	Gm39822	5.06634	4.60544	1.252	3.67846	0.00023465	0.00103688	predicted gene, 39822
ENSMUSG00000020978	Klhdc2	8185.61	4.59265	0.346162	13.2673	3.58066e-40	1.08657e-37	kelch domain containing 2
ENSMUSG00000020098	Pcbd1	22.3595	4.54465	0.722792	6.28763	3.22341e-10	4.73997e-09	pterin 4 alpha carbinolamine dehydratase/dimerization cofactor of hepatocyte nuclear factor 1 alpha (TCF1) 1
ENSMUSG00000029419	Ajm1	37.8183	4.54246	1.0307	4.40716	1.04733e-05	6.50541e-05	apical junction component 1
ENSMUSG00000067149	Jchain	525.306	4.53637	1.03441	4.38548	1.15731e-05	7.11698e-05	immunoglobulin joining chain
ENSMUSG00000029381	Shroom3	323.594	4.53326	0.719864	6.29739	3.02705e-10	4.47488e-09	shroom family member 3
ENSMUSG00000051067	Lingo3	3.57207	4.52774	1.26535	3.57825	0.000345907	0.00145201	leucine rich repeat and Ig domain containing 3
ENSMUSG00000032717	Mdfi	60.875	4.52029	0.385995	11.7108	1.12272e-31	1.97243e-29	MyoD family inhibitor
ENSMUSG00000103183	NA	40.7965	4.51719	0.738243	6.11884	9.42612e-10	1.278e-08	NA
ENSMUSG00000113687	NA	3.73038	4.51617	1.40971	3.20362	0.00135711	0.00478053	NA
ENSMUSG00000023391	Dlx2	13.8732	4.48347	0.96475	4.64729	3.36327e-06	2.35063e-05	distal-less homeobox 2
ENSMUSG00000102975	NA	7.3052	4.47852	1.19929	3.7343	0.000188241	0.000855362	NA
ENSMUSG00000120820	NA	11.6593	4.47664	0.983075	4.55371	5.27076e-06	3.52017e-05	NA
ENSMUSG00000039963	Ccdc40	34.3389	4.46847	1.29063	3.46225	0.000535685	0.00213226	coiled-coil domain containing 40
ENSMUSG00000029710	Ephb4	366.013	4.45041	0.555425	8.01262	1.12289e-15	3.65321e-14	Eph receptor B4
ENSMUSG00000034918	Cdhr2	1290	4.44323	0.509318	8.72388	2.68837e-18	1.23606e-16	cadherin-related family member 2
ENSMUSG00000046727	Cystm1	56.8512	4.43269	0.737126	6.01347	1.81589e-09	2.34758e-08	cysteine-rich transmembrane module containing 1
ENSMUSG00000034732	Pabpc5	63.0228	4.41154	1.08218	4.07652	4.57156e-05	0.000243224	poly(A) binding protein, cytoplasmic 5
ENSMUSG00000004415	Col26a1	106.311	4.4044	0.67788	6.4973	8.17719e-11	1.32502e-09	collagen, type XXVI, alpha 1
ENSMUSG00000120305	NA	3.0042	4.38674	1.31091	3.34633	0.000818874	0.00309418	NA
ENSMUSG00000056476	Med12l	370.832	4.37226	0.440957	9.91539	3.56868e-23	2.89133e-21	mediator complex subunit 12-like
ENSMUSG00000103536	NA	2.68419	4.34897	1.53344	2.83608	0.00456707	0.0135462	NA
ENSMUSG00000032420	Nt5e	3513.71	4.34694	0.501686	8.66466	4.52851e-18	2.05383e-16	5' nucleotidase, ecto
ENSMUSG00000061451	Tmem151a	24.7079	4.34536	0.900862	4.82355	1.41023e-06	1.07769e-05	transmembrane protein 151A
ENSMUSG00000097292	A230107N01Rik	4.60849	4.34405	1.16383	3.73256	0.000189545	0.000860116	RIKEN cDNA A230107N01 gene
ENSMUSG00000073940	Hbb-bt	129.959	4.33011	0.486788	8.89528	5.82697e-19	2.86035e-17	hemoglobin, beta adult t chain
ENSMUSG00000079652	Fam71f2	22.1447	4.32744	0.964791	4.48537	7.27883e-06	4.71964e-05	family with sequence similarity 71, member F2
ENSMUSG00000118590	NA	32.2511	4.31276	1.2371	3.48618	0.000489977	0.00196958	NA
ENSMUSG00000050157	Gm867	205.991	4.30057	0.313891	13.7008	1.00394e-42	3.64255e-40	predicted gene 867
ENSMUSG00000115762	NA	10.8438	4.29744	0.89832	4.78386	1.7196e-06	1.28931e-05	NA
ENSMUSG00000050100	Hmx2	47.8918	4.2944	0.683495	6.283	3.32104e-10	4.85829e-09	H6 homeobox 2
ENSMUSG00000022994	Adcy6	2341.24	4.2882	0.294414	14.5652	4.6746e-48	2.36422e-45	adenylate cyclase 6
ENSMUSG00000006179	Prss16	248.083	4.28021	0.352882	12.1293	7.3876e-34	1.48553e-31	protease, serine 16 (thymus)
ENSMUSG00000049409	Prokr1	35.8174	4.2631	0.603415	7.06496	1.60662e-12	3.42896e-11	prokineticin receptor 1
ENSMUSG00000050587	Lrrc4c	31.2733	4.26167	0.956971	4.45329	8.45642e-06	5.4055e-05	leucine rich repeat containing 4C
ENSMUSG00000097727	F630040K05Rik	12.4504	4.26128	0.980456	4.34622	1.38502e-05	8.36629e-05	RIKEN cDNA F630040K05 gene
ENSMUSG00000023033	Scn8a	14.0323	4.24714	1.31903	3.2199	0.00128237	0.00456445	sodium channel, voltage-gated, type VIII, alpha
ENSMUSG00000028179	Cth	416.723	4.24195	0.496603	8.54192	1.32009e-17	5.64932e-16	cystathionase (cystathionine gamma-lyase)
ENSMUSG00000116433	NA	112.804	4.24152	0.535989	7.91345	2.50352e-15	7.7521e-14	NA
ENSMUSG00000086391	1700042O10Rik	32.4169	4.23378	0.828794	5.10837	3.24956e-07	2.81887e-06	RIKEN cDNA 1700042O10 gene
ENSMUSG00000118196	NA	9.44275	4.2151	1.2061	3.49482	0.000474377	0.00191611	NA
ENSMUSG00000109214	NA	13.6577	4.21228	0.903757	4.66085	3.14901e-06	2.212e-05	NA
ENSMUSG00000002799	Jag2	358.086	4.20521	0.533151	7.88747	3.08368e-15	9.46076e-14	jagged 2
ENSMUSG00000115344	NA	43.2725	4.20223	0.60141	6.9873	2.80219e-12	5.72443e-11	NA
ENSMUSG00000075334	Rprm	16.7598	4.19887	0.698467	6.01156	1.83752e-09	2.3737e-08	reprimo, TP53 dependent G2 arrest mediator candidate
ENSMUSG00000027792	Bche	6.91328	4.19856	1.20861	3.47389	0.00051298	0.00204824	butyrylcholinesterase
ENSMUSG00000053846	Lipg	112.797	4.18324	1.37433	3.04385	0.00233575	0.00762245	lipase, endothelial
ENSMUSG00000113710	NA	3.96479	4.15331	1.31341	3.16223	0.00156565	0.0054157	NA
ENSMUSG00000053821	NA	29.5863	4.14538	0.910041	4.55516	5.23453e-06	3.49877e-05	NA
ENSMUSG00000034949	Zfr2	40.2937	4.12384	0.759374	5.43058	5.61709e-08	5.62864e-07	zinc finger RNA binding protein 2
ENSMUSG00000020758	Itgb4	50.5794	4.12126	0.657146	6.27145	3.57695e-10	5.20482e-09	integrin beta 4
ENSMUSG00000004558	Ndrg2	207.734	4.10523	0.832573	4.93077	8.19067e-07	6.57855e-06	N-myc downstream regulated gene 2
ENSMUSG00000040495	Chrm4	18.9003	4.09679	1.00334	4.08316	4.44277e-05	0.000237508	cholinergic receptor, muscarinic 4
ENSMUSG00000032315	Cyp1a1	45.7233	4.093	0.649069	6.30595	2.86423e-10	4.2417e-09	cytochrome P450, family 1, subfamily a, polypeptide 1
ENSMUSG00000106166	NA	10.1378	4.08604	1.15944	3.52414	0.000424853	0.00174093	NA
ENSMUSG00000102332	NA	30.025	4.072	0.811699	5.01663	5.25844e-07	4.38598e-06	NA
ENSMUSG00000121472	NA	2.87317	4.05626	1.37256	2.95524	0.00312422	0.00978113	NA
ENSMUSG00000072553	Gm525	161.269	4.0548	0.440604	9.20281	3.48699e-20	1.98627e-18	predicted gene 525
ENSMUSG00000036718	Micall2	695.139	4.05144	0.583422	6.94427	3.80416e-12	7.54056e-11	MICAL-like 2
ENSMUSG00000044156	Hepacam2	55.3777	4.05099	0.909642	4.45339	8.45261e-06	5.40514e-05	HEPACAM family member 2
ENSMUSG00000026167	Wnt10a	12.1179	4.03712	1.32299	3.05151	0.00227695	0.0074693	wingless-type MMTV integration site family, member 10A
ENSMUSG00000055691	Gja6	10.7149	4.03385	1.06848	3.7753	0.000159813	0.000740292	gap junction protein, alpha 6
ENSMUSG00000074912	Gm14207	79.1925	4.03293	0.61062	6.60466	3.98438e-11	6.80851e-10	predicted gene 14207
ENSMUSG00000066235	Pomgnt2	209.243	4.0294	0.395516	10.1877	2.25039e-24	2.0193e-22	protein O-linked mannose beta 1,4-N-acetylglucosaminyltransferase 2
ENSMUSG00000031297	Slc7a3	58.5379	4.0252	1.12726	3.57077	0.000355928	0.00148697	solute carrier family 7 (cationic amino acid transporter, y+ system), member 3
ENSMUSG00000072115	Ang	144.373	4.01479	0.431228	9.31014	1.2766e-20	7.74781e-19	angiogenin, ribonuclease, RNase A family, 5
ENSMUSG00000017724	Etv4	153.585	4.00688	0.50616	7.91624	2.44805e-15	7.59443e-14	ets variant 4
ENSMUSG00000120142	NA	31.4183	4.00588	0.736579	5.4385	5.373e-08	5.41845e-07	NA
ENSMUSG00000045007	Tubg2	40.082	4.00579	0.874047	4.58304	4.58258e-06	3.10026e-05	tubulin, gamma 2
ENSMUSG00000039976	Tbc1d16	582.638	3.99897	0.256833	15.5703	1.15875e-54	8.05813e-52	TBC1 domain family, member 16
ENSMUSG00000035504	Reep6	53.7569	3.98997	0.738561	5.40236	6.577e-08	6.4876e-07	receptor accessory protein 6
ENSMUSG00000014686	Ceacam16	58.8301	3.98981	0.591233	6.74829	1.49598e-11	2.71686e-10	carcinoembryonic antigen-related cell adhesion molecule 16
ENSMUSG00000121186	NA	41.1498	3.9826	0.724215	5.49919	3.81547e-08	3.94305e-07	NA
ENSMUSG00000040046	Tph1	879.765	3.97972	0.5216	7.62983	2.3507e-14	6.28543e-13	tryptophan hydroxylase 1
ENSMUSG00000024749	Tmc1	9.60661	3.96419	1.35854	2.91797	0.00352318	0.0108119	transmembrane channel-like gene family 1
ENSMUSG00000115520	Gm20740	13.6378	3.94193	0.765376	5.15031	2.60051e-07	2.30252e-06	predicted gene, 20740
ENSMUSG00000042401	Crtac1	15.1537	3.92528	1.12076	3.50235	0.000461168	0.00187136	cartilage acidic protein 1
ENSMUSG00000035456	Prdm8	7.62126	3.91034	1.29236	3.02574	0.00248027	0.00802087	PR domain containing 8
ENSMUSG00000040372	Gpr63	18.596	3.89871	1.32941	2.93266	0.00336075	0.0103872	G protein-coupled receptor 63
ENSMUSG00000038453	Srcin1	8.03748	3.89382	1.35788	2.86756	0.00413651	0.012417	SRC kinase signaling inhibitor 1
ENSMUSG00000020973	Dnaaf2	1824.31	3.87845	0.313789	12.36	4.29959e-35	9.3195e-33	dynein, axonemal assembly factor 2
ENSMUSG00000112030	NA	20.2099	3.87633	0.811705	4.77554	1.79227e-06	1.33713e-05	NA
ENSMUSG00000111868	NA	8.54485	3.87562	1.01258	3.82746	0.000129471	0.000612491	NA
ENSMUSG00000031762	Mt2	1249.07	3.8746	0.909247	4.26133	2.03213e-05	0.000118796	metallothionein 2
ENSMUSG00000100783	NA	9.73405	3.87145	0.802883	4.82194	1.42167e-06	1.08544e-05	NA
ENSMUSG00000038402	Foxf2	366.919	3.86465	0.369793	10.4508	1.45241e-25	1.47809e-23	forkhead box F2
ENSMUSG00000005125	Ndrg1	1476.16	3.85488	0.514908	7.48654	7.07108e-14	1.80453e-12	N-myc downstream regulated gene 1
ENSMUSG00000105402	Gm3716	19.2568	3.84826	0.810873	4.74582	2.07661e-06	1.52346e-05	predicted gene 3716
ENSMUSG00000028527	Ak4	715.138	3.84392	0.898295	4.27913	1.87622e-05	0.000110339	adenylate kinase 4
ENSMUSG00000020679	Hnf1b	584.906	3.82779	0.380826	10.0513	9.06659e-24	7.88132e-22	HNF1 homeobox B
ENSMUSG00000096929	A330023F24Rik	63.209	3.81114	0.886666	4.29828	1.72127e-05	0.000102199	RIKEN cDNA A330023F24 gene
ENSMUSG00000020182	Ddc	287.956	3.80973	0.624773	6.09778	1.07555e-09	1.443e-08	dopa decarboxylase
ENSMUSG00000079173	Zan	136.57	3.80681	0.405463	9.38878	6.06984e-21	3.91141e-19	zonadhesin
ENSMUSG00000027579	Srms	4.37951	3.78676	1.28607	2.94444	0.0032354	0.0100631	src-related kinase lacking C-terminal regulatory tyrosine and N-terminal myristylation sites
ENSMUSG00000063796	Slc22a8	14.0847	3.78454	1.23146	3.07321	0.00211767	0.00700733	solute carrier family 22 (organic anion transporter), member 8
ENSMUSG00000031700	Gpt2	636.034	3.7756	0.653815	5.77472	7.70825e-09	8.97772e-08	glutamic pyruvate transaminase (alanine aminotransferase) 2
ENSMUSG00000118117	NA	48.2892	3.77505	0.613118	6.15714	7.40725e-10	1.02171e-08	NA
ENSMUSG00000030785	Cox6a2	91.0996	3.75401	0.734402	5.11166	3.19347e-07	2.77743e-06	cytochrome c oxidase subunit 6A2
ENSMUSG00000042045	Sln	14.4259	3.74244	1.08274	3.45647	0.000547305	0.00217178	sarcolipin
ENSMUSG00000086331	NA	3.32436	3.73768	1.41032	2.65023	0.00804372	0.0217232	NA
ENSMUSG00000090223	Pcp4	559.527	3.73116	0.696991	5.35324	8.63929e-08	8.32504e-07	Purkinje cell protein 4
ENSMUSG00000024871	Doc2g	56.484	3.7291	0.518287	7.19506	6.24326e-13	1.40242e-11	double C2, gamma
ENSMUSG00000031520	Vegfc	119.638	3.72584	0.309046	12.0559	1.8048e-33	3.54377e-31	vascular endothelial growth factor C
ENSMUSG00000056481	Cd248	701.833	3.7081	0.296223	12.518	5.95473e-36	1.36143e-33	CD248 antigen, endosialin
ENSMUSG00000042367	Gjb3	37.2309	3.67923	0.943377	3.90006	9.61681e-05	0.00047064	gap junction protein, beta 3
ENSMUSG00000024427	Spry4	52.5597	3.66725	0.914688	4.0093	6.08996e-05	0.000312936	sprouty RTK signaling antagonist 4
ENSMUSG00000096883	Shisa8	25.5574	3.6633	0.713384	5.1351	2.81992e-07	2.47838e-06	shisa family member 8
ENSMUSG00000073008	Gpr174	573.207	3.6599	0.576656	6.34676	2.19891e-10	3.31225e-09	G protein-coupled receptor 174
ENSMUSG00000017167	Cntnap1	31.3326	3.65099	1.03846	3.51579	0.000438449	0.00178917	contactin associated protein-like 1
ENSMUSG00000043719	Col6a6	242.588	3.65042	0.547039	6.67306	2.50524e-11	4.4246e-10	collagen, type VI, alpha 6
ENSMUSG00000113780	NA	4.45141	3.6499	1.35818	2.68734	0.00720226	0.0198	NA
ENSMUSG00000029830	Svopl	2.59362	3.64913	1.30695	2.79209	0.00523693	0.0151665	SV2 related protein homolog (rat)-like
ENSMUSG00000087083	Gm15083	12.4911	3.64492	0.780929	4.66742	3.05011e-06	2.14976e-05	predicted gene 15083
ENSMUSG00000063446	Plppr1	30.9694	3.63867	1.03937	3.50083	0.000463808	0.00187979	phospholipid phosphatase related 1
ENSMUSG00000090925	1810064F22Rik	12.5198	3.62256	0.96388	3.75831	0.000171063	0.000785429	RIKEN cDNA 1810064F22 gene
ENSMUSG00000036661	Dennd3	1013.83	3.61185	0.332477	10.8634	1.72146e-27	2.11258e-25	DENN/MADD domain containing 3
ENSMUSG00000020176	Grb10	2662.75	3.60933	0.641833	5.62347	1.87154e-08	2.04291e-07	growth factor receptor bound protein 10
ENSMUSG00000110105	Vmn2r29	27.0766	3.60886	0.776624	4.64685	3.37034e-06	2.35458e-05	vomeronasal 2, receptor 29
ENSMUSG00000097365	C030034L19Rik	33.3989	3.60624	0.665533	5.41858	6.00743e-08	5.99307e-07	RIKEN cDNA C030034L19 gene
ENSMUSG00000031765	Mt1	1617.54	3.59835	0.662329	5.43288	5.54528e-08	5.56529e-07	metallothionein 1
ENSMUSG00000004698	Hdac9	375.553	3.59056	0.436969	8.21696	2.08719e-16	7.7069e-15	histone deacetylase 9
ENSMUSG00000022469	Rapgef3	539.457	3.58747	0.346112	10.3651	3.57559e-25	3.48986e-23	Rap guanine nucleotide exchange factor (GEF) 3
ENSMUSG00000022871	Fetub	68.6813	3.58272	1.02527	3.49441	0.000475108	0.00191859	fetuin beta
ENSMUSG00000005611	Irag1	141.175	3.58252	0.326663	10.967	5.50675e-28	7.06982e-26	inositol 1,4,5-triphosphate receptor associated 1
ENSMUSG00000030854	Ptpn5	50.4552	3.57948	0.86617	4.13254	3.58781e-05	0.000196975	protein tyrosine phosphatase, non-receptor type 5
ENSMUSG00000026572	Tbx19	165.698	3.56456	0.656063	5.43327	5.53314e-08	5.55979e-07	T-box 19
ENSMUSG00000108053	NA	81.2246	3.56088	0.652496	5.45732	4.83383e-08	4.91331e-07	NA
ENSMUSG00000038740	Mvb12b	1055.72	3.55904	0.303561	11.7243	9.57012e-32	1.69921e-29	multivesicular body subunit 12B
ENSMUSG00000054901	Arhgef33	182.612	3.55717	0.901999	3.94366	8.0249e-05	0.000400709	Rho guanine nucleotide exchange factor (GEF) 33
ENSMUSG00000026011	Ctla4	1341.86	3.55274	0.858012	4.14066	3.46308e-05	0.000190818	cytotoxic T-lymphocyte-associated protein 4
ENSMUSG00000097021	4933433G15Rik	10.7436	3.5442	0.854192	4.14918	3.33668e-05	0.000184462	RIKEN cDNA 4933433G15 gene
ENSMUSG00000021256	Vash1	61.1766	3.54206	0.519689	6.81573	9.37873e-12	1.76194e-10	vasohibin 1
ENSMUSG00000026414	Tnnt2	91.6594	3.53944	0.749643	4.7215	2.3411e-06	1.69441e-05	troponin T2, cardiac
ENSMUSG00000089706	B230216N24Rik	6.8893	3.52638	1.34578	2.62033	0.0087846	0.0233836	RIKEN cDNA B230216N24 gene
ENSMUSG00000113985	9130015A21Rik	9.25443	3.52158	1.19726	2.94137	0.00326765	0.0101427	RIKEN cDNA 9130015A21 gene
ENSMUSG00000079033	Mef2b	58.4493	3.51919	0.453545	7.7593	8.54007e-15	2.42404e-13	myocyte enhancer factor 2B
ENSMUSG00000103348	NA	4.41787	3.51855	1.22207	2.87917	0.0039872	0.012012	NA
ENSMUSG00000055963	Triqk	90.6999	3.51591	0.536385	6.55483	5.57037e-11	9.35306e-10	triple QxxK/R motif containing
ENSMUSG00000081237	NA	14.3819	3.50918	0.80189	4.37613	1.20803e-05	7.39619e-05	NA
ENSMUSG00000021313	Ryr2	226.357	3.50625	0.656638	5.3397	9.31014e-08	8.91488e-07	ryanodine receptor 2, cardiac
ENSMUSG00000109317	NA	19.8075	3.50472	0.718868	4.87534	1.08623e-06	8.51935e-06	NA
ENSMUSG00000091996	BC049352	94.9084	3.5018	0.433164	8.08425	6.25503e-16	2.14807e-14	cDNA sequence BC049352
ENSMUSG00000031239	Itm2a	666.99	3.49574	0.306527	11.4044	3.97642e-30	5.771e-28	integral membrane protein 2A
ENSMUSG00000068551	Zfp467	87.2458	3.48871	0.560838	6.22054	4.95462e-10	7.01974e-09	zinc finger protein 467
ENSMUSG00000030600	Lrfn1	60.6526	3.47949	0.467105	7.44904	9.40196e-14	2.36323e-12	leucine rich repeat and fibronectin type III domain containing 1
ENSMUSG00000081502	NA	4.78476	3.46569	1.1254	3.07951	0.00207342	0.0068802	NA
ENSMUSG00000113623	NA	4.9408	3.45658	1.07868	3.20446	0.00135318	0.00476971	NA
ENSMUSG00000039058	Ak5	118.863	3.454	0.628324	5.49717	3.85943e-08	3.98349e-07	adenylate kinase 5
ENSMUSG00000060206	Zfp462	190.75	3.45159	0.897523	3.84568	0.000120218	0.000574583	zinc finger protein 462
ENSMUSG00000097061	9330151L19Rik	381.443	3.44149	0.459778	7.48511	7.1488e-14	1.82158e-12	RIKEN cDNA 9330151L19 gene
ENSMUSG00000094124	Ighv1-74	7.95669	3.44106	1.10963	3.10108	0.00192814	0.00646328	immunoglobulin heavy variable V1-74
ENSMUSG00000060429	Sntb1	334.834	3.43693	0.445179	7.72032	1.16034e-14	3.24391e-13	syntrophin, basic 1
ENSMUSG00000107379	NA	4.56868	3.42798	1.27941	2.67933	0.00737686	0.0201737	NA
ENSMUSG00000027863	Cd2	1850.06	3.42721	0.438732	7.81162	5.64556e-15	1.63868e-13	CD2 antigen
ENSMUSG00000018378	2210416O15Rik	397.104	3.42321	0.29469	11.6163	3.40556e-31	5.68387e-29	RIKEN cDNA 2210416O15 gene
ENSMUSG00000105879	Gm6204	4.12855	3.42128	1.19093	2.87279	0.00406866	0.0122331	ribosomal protein S14 pseudogene
ENSMUSG00000020785	Camkk1	358.857	3.41977	0.224414	15.2387	1.95818e-52	1.30728e-49	calcium/calmodulin-dependent protein kinase kinase 1, alpha
ENSMUSG00000040502	Marchf9	53.1686	3.40712	0.561191	6.07122	1.26942e-09	1.68952e-08	membrane associated ring-CH-type finger 9
ENSMUSG00000034898	Filip1	72.9758	3.38547	1.34951	2.50868	0.0121184	0.0306541	filamin A interacting protein 1
ENSMUSG00000061740	Cyp2d22	63.5918	3.38242	0.547372	6.17938	6.43536e-10	8.98045e-09	cytochrome P450, family 2, subfamily d, polypeptide 22
ENSMUSG00000024064	Galnt14	599.328	3.38115	0.236819	14.2774	3.02895e-46	1.44438e-43	polypeptide N-acetylgalactosaminyltransferase 14
ENSMUSG00000034813	Grip1	15.1325	3.37487	0.959843	3.51606	0.000437995	0.00178776	glutamate receptor interacting protein 1
ENSMUSG00000024402	Lta	4934.8	3.37146	0.286942	11.7496	7.09464e-32	1.27322e-29	lymphotoxin A
ENSMUSG00000028542	Slc6a9	254.526	3.36486	0.651492	5.16486	2.40621e-07	2.14757e-06	solute carrier family 6 (neurotransmitter transporter, glycine), member 9
ENSMUSG00000030717	Nupr1	274.253	3.34858	0.746923	4.48317	7.35424e-06	4.76115e-05	nuclear protein transcription regulator 1
ENSMUSG00000048304	Slitrk3	83.8196	3.34328	0.58621	5.70321	1.17573e-08	1.32946e-07	SLIT and NTRK-like family, member 3
ENSMUSG00000071392	Ect2l	42.9507	3.32889	0.927311	3.58983	0.000330897	0.00139744	epithelial cell transforming sequence 2 oncogene-like
ENSMUSG00000067341	H2-Eb2	617.808	3.32431	0.297495	11.1743	5.44607e-29	7.4504e-27	histocompatibility 2, class II antigen E beta2
ENSMUSG00000027901	Dennd2d	1432.98	3.3225	0.249594	13.3116	1.98091e-40	6.238e-38	DENN/MADD domain containing 2D
ENSMUSG00000027596	a	9.16032	3.31835	1.01116	3.28174	0.00103168	0.00378352	nonagouti
ENSMUSG00000074570	Cass4	739.73	3.30872	0.361871	9.14338	6.0532e-20	3.35641e-18	Cas scaffolding protein family member 4
ENSMUSG00000026463	Atp2b4	1336.97	3.30329	0.236834	13.9477	3.24841e-44	1.39015e-41	ATPase, Ca++ transporting, plasma membrane 4
ENSMUSG00000062609	Kcnj15	163.347	3.30101	0.518227	6.36981	1.89258e-10	2.88468e-09	potassium inwardly-rectifying channel, subfamily J, member 15
ENSMUSG00000064125	Prr36	53.8155	3.29382	0.52462	6.27849	3.41871e-10	4.98762e-09	proline rich 36
ENSMUSG00000046794	Ppp1r3b	708.483	3.29013	0.332307	9.90087	4.12653e-23	3.26406e-21	protein phosphatase 1, regulatory subunit 3B
ENSMUSG00000024924	Vldlr	242.516	3.28874	1.38672	2.3716	0.0177113	0.0420069	very low density lipoprotein receptor
ENSMUSG00000032715	Trib3	799.546	3.27741	0.525938	6.23154	4.61864e-10	6.57723e-09	tribbles pseudokinase 3
ENSMUSG00000043833	2900005J15Rik	9.88552	3.26769	0.708331	4.61322	3.96476e-06	2.71196e-05	RIKEN cDNA 2900005J15 gene
ENSMUSG00000095126	Trav6-7-dv9	3.8559	3.26763	1.23467	2.64656	0.00813159	0.0219109	T cell receptor alpha variable 6-7-DV9
ENSMUSG00000029814	Igf2bp3	1104.14	3.26682	0.320151	10.204	1.90308e-24	1.75483e-22	insulin-like growth factor 2 mRNA binding protein 3
ENSMUSG00000103217	NA	3.44759	3.26229	1.09011	2.99263	0.00276584	0.00879777	NA
ENSMUSG00000074575	Kcng1	393.717	3.24285	0.494957	6.55177	5.68588e-11	9.53741e-10	potassium voltage-gated channel, subfamily G, member 1
ENSMUSG00000110316	NA	28.7169	3.24184	0.615766	5.26472	1.40404e-07	1.30913e-06	NA
ENSMUSG00000035105	Egln3	1649.84	3.24119	0.413303	7.84218	4.42798e-15	1.30571e-13	egl-9 family hypoxia-inducible factor 3
ENSMUSG00000117070	NA	17.8184	3.24089	0.583089	5.55815	2.72655e-08	2.90032e-07	NA
ENSMUSG00000111079	Gm47112	3.41825	3.23275	1.0245	3.15543	0.00160262	0.0055184	predicted gene, 47112
ENSMUSG00000019256	Ahr	1076.28	3.23095	0.5115	6.31661	2.67355e-10	3.97343e-09	aryl-hydrocarbon receptor
ENSMUSG00000030498	Gas2	577.248	3.22394	0.171692	18.7775	1.15457e-78	2.75282e-75	growth arrest specific 2
ENSMUSG00000042817	Flt3	208.586	3.2171	0.599548	5.36588	8.05568e-08	7.82137e-07	FMS-like tyrosine kinase 3
ENSMUSG00000037211	Spry1	479.81	3.21617	0.149526	21.5091	1.27867e-102	4.2682e-99	sprouty RTK signaling antagonist 1
ENSMUSG00000117102	NA	28.1257	3.21547	0.42326	7.59691	3.03275e-14	7.97112e-13	NA
ENSMUSG00000028214	Gem	1148.69	3.19874	0.460065	6.9528	3.58115e-12	7.14091e-11	GTP binding protein (gene overexpressed in skeletal muscle)
ENSMUSG00000087600	NA	3.2727	3.19678	1.17041	2.73133	0.0063079	0.0177506	NA
ENSMUSG00000078137	Ankrd63	10.8804	3.19422	0.832829	3.83539	0.000125367	0.00059544	ankyrin repeat domain 63
ENSMUSG00000029392	Rilpl1	186.708	3.19407	0.297247	10.7455	6.22325e-27	7.26336e-25	Rab interacting lysosomal protein-like 1
ENSMUSG00000034156	Tspoap1	2494.22	3.19183	0.437017	7.30369	2.7999e-13	6.54486e-12	TSPO associated protein 1
ENSMUSG00000090214	NA	94.9518	3.1892	0.382625	8.33508	7.74474e-17	2.99212e-15	NA
ENSMUSG00000110266	Gm32742	254.901	3.17676	0.509464	6.23549	4.50379e-10	6.42464e-09	predicted gene, 32742
ENSMUSG00000041287	Sox15	32.8384	3.17142	0.690803	4.59092	4.41289e-06	3.00005e-05	SRY (sex determining region Y)-box 15
ENSMUSG00000022231	Sema5a	62.8461	3.16834	0.919751	3.44478	0.000571524	0.00225715	sema domain, seven thrombospondin repeats (type 1 and type 1-like), transmembrane domain (TM) and short cytoplasmic domain, (semaphorin) 5A
ENSMUSG00000031530	Dusp4	154.95	3.16689	0.475076	6.66607	2.62746e-11	4.63555e-10	dual specificity phosphatase 4
ENSMUSG00000104301	Wdr49	3.38588	3.15457	1.15397	2.73367	0.0062633	0.0176517	WD repeat domain 49
ENSMUSG00000052730	Gm5111	537.508	3.14922	0.434646	7.2455	4.3086e-13	9.87782e-12	predicted gene 5111
ENSMUSG00000087381	NA	18.3721	3.1453	0.668585	4.70441	2.546e-06	1.83316e-05	NA
ENSMUSG00000022610	Mapk12	25.5422	3.14366	0.95823	3.28069	0.00103554	0.00379433	mitogen-activated protein kinase 12
ENSMUSG00000074466	Gm15417	26.0588	3.13851	0.97042	3.23417	0.00121995	0.0043693	predicted gene 15417
ENSMUSG00000035172	Plekhh3	81.6012	3.1307	0.879064	3.5614	0.000368879	0.00153493	pleckstrin homology domain containing, family H (with MyTH4 domain) member 3
ENSMUSG00000040841	Six5	37.2292	3.12295	0.789836	3.95392	7.68823e-05	0.000385567	sine oculis-related homeobox 5
ENSMUSG00000006784	Odad4	117.401	3.11939	0.817083	3.81772	0.000134692	0.00063467	outer dynein arm complex subunit 4
ENSMUSG00000020974	Pole2	2675.1	3.11546	0.456315	6.82743	8.64477e-12	1.6303e-10	polymerase (DNA directed), epsilon 2 (p59 subunit)
ENSMUSG00000037492	Zmat4	90.2094	3.11365	0.655705	4.74855	2.04877e-06	1.50501e-05	zinc finger, matrin type 4
ENSMUSG00000026548	Slamf9	130.459	3.11352	0.336587	9.25027	2.2392e-20	1.31592e-18	SLAM family member 9
ENSMUSG00000021876	Rnase4	785.038	3.10591	0.281143	11.0474	2.25565e-28	2.98785e-26	ribonuclease, RNase A family 4
ENSMUSG00000119970	NA	6.39047	3.10389	1.01921	3.04538	0.00232385	0.00759301	NA
ENSMUSG00000025140	Pycr1	591.797	3.10349	0.341826	9.07916	1.09413e-19	5.83418e-18	pyrroline-5-carboxylate reductase 1
ENSMUSG00000109061	NA	77.0879	3.09838	1.10435	2.80561	0.00502215	0.0146538	NA
ENSMUSG00000116618	NA	4.48901	3.09832	1.27567	2.42879	0.0151494	0.0368952	NA
ENSMUSG00000018554	Ybx2	8.81251	3.09792	0.936105	3.30937	0.000935058	0.00347034	Y box protein 2
ENSMUSG00000021047	Nova1	6.09657	3.097	1.13987	2.71697	0.00658829	0.0183939	NOVA alternative splicing regulator 1
ENSMUSG00000021831	Ero1a	6784.95	3.09434	0.44692	6.9237	4.40007e-12	8.64985e-11	endoplasmic reticulum oxidoreductase 1 alpha
ENSMUSG00000105368	NA	19.4257	3.08313	0.832579	3.7031	0.000212978	0.000951701	NA
ENSMUSG00000024186	Rgs11	87.6441	3.07987	0.867113	3.55186	0.000382518	0.00158496	regulator of G-protein signaling 11
ENSMUSG00000035864	Syt1	13.7139	3.07814	0.875339	3.51651	0.000437266	0.00178522	synaptotagmin I
ENSMUSG00000058174	Gm5148	262.305	3.0714	0.829784	3.70144	0.000214377	0.000957441	predicted gene 5148
ENSMUSG00000075042	4930431P03Rik	19.1262	3.05933	0.865259	3.53574	0.000406635	0.00167491	RIKEN cDNA 4930431P03 gene
ENSMUSG00000057606	Colq	178.265	3.05401	0.267517	11.4161	3.47444e-30	5.13172e-28	collagen-like tail subunit (single strand of homotrimer) of asymmetric acetylcholinesterase
ENSMUSG00000105377	NA	5.76498	3.05321	1.10824	2.755	0.00586924	0.0166992	NA
ENSMUSG00000026073	Il1r2	703.861	3.05228	0.629995	4.84493	1.26657e-06	9.78206e-06	interleukin 1 receptor, type II
ENSMUSG00000018470	Kcnab3	11.655	3.04906	0.873779	3.48952	0.000483895	0.00194983	potassium voltage-gated channel, shaker-related subfamily, beta member 3
ENSMUSG00000103428	Gm20754	29.0666	3.04741	0.551739	5.52328	3.32726e-08	3.47509e-07	predicted gene, 20754
ENSMUSG00000051314	Ffar2	253.434	3.04628	0.422715	7.20646	5.7427e-13	1.29697e-11	free fatty acid receptor 2
ENSMUSG00000120233	NA	5.69307	3.03391	0.92031	3.29662	0.000978569	0.00361254	NA
ENSMUSG00000037482	Erv3	8.96427	3.01891	0.917907	3.28891	0.00100578	0.00370153	endogenous retroviral sequence 3
ENSMUSG00000104493	NA	6.19674	3.01712	1.19364	2.52767	0.0114824	0.0292716	NA
ENSMUSG00000032091	Tmprss4	91.1483	3.00797	0.44131	6.81601	9.36067e-12	1.76133e-10	transmembrane protease, serine 4
ENSMUSG00000087028	Gm13387	5.54188	3.00577	0.917193	3.27714	0.00104866	0.00383902	predicted gene 13387
ENSMUSG00000068129	Cst7	728.732	3.00261	0.354085	8.47991	2.25375e-17	9.3803e-16	cystatin F (leukocystatin)
ENSMUSG00000084788	NA	20.1468	3.00124	0.686989	4.36868	1.24998e-05	7.62505e-05	NA
ENSMUSG00000000159	Igsf5	196.03	3.00042	0.568672	5.27619	1.31896e-07	1.23394e-06	immunoglobulin superfamily, member 5
ENSMUSG00000022762	Ncam2	70.4164	2.9987	0.712267	4.21008	2.55284e-05	0.000145366	neural cell adhesion molecule 2
ENSMUSG00000048070	Pirt	8.88275	2.99546	0.929094	3.22406	0.00126386	0.00450721	phosphoinositide-interacting regulator of transient receptor potential channels
ENSMUSG00000097439	NA	80.6905	2.9951	0.977502	3.06403	0.00218374	0.00720289	NA
ENSMUSG00000103957	NA	3.45584	2.99309	1.22839	2.4366	0.014826	0.0362505	NA
ENSMUSG00000030410	Dmwd	302.212	2.99001	0.581855	5.13876	2.76557e-07	2.43546e-06	dystrophia myotonica-containing WD repeat motif
ENSMUSG00000024869	NA	72.026	2.9839	0.439336	6.79185	1.10704e-11	2.05067e-10	NA
ENSMUSG00000068874	Selenbp1	312.832	2.98387	0.524721	5.68657	1.29615e-08	1.45675e-07	selenium binding protein 1
ENSMUSG00000095560	Trav14d-2	44.2315	2.98278	0.366685	8.13444	4.13837e-16	1.46956e-14	T cell receptor alpha variable 14D-2
ENSMUSG00000105715	NA	5.34079	2.96385	1.01423	2.92228	0.00347475	0.0106822	NA
ENSMUSG00000030730	Atp2a1	15.7458	2.9496	0.75146	3.92516	8.66722e-05	0.000429501	ATPase, Ca++ transporting, cardiac muscle, fast twitch 1
ENSMUSG00000062591	Tubb4a	45.0318	2.94918	0.706744	4.17291	3.00729e-05	0.000168428	tubulin, beta 4A class IVA
ENSMUSG00000119948	NA	16.5112	2.94754	0.572882	5.1451	2.67374e-07	2.3636e-06	NA
ENSMUSG00000060621	Nkpd1	7.78403	2.94452	0.877646	3.35502	0.000793599	0.00301643	NTPase, KAP family P-loop domain containing 1
ENSMUSG00000048218	Amigo2	335.849	2.93763	0.704608	4.16916	3.05719e-05	0.000171051	adhesion molecule with Ig like domain 2
ENSMUSG00000017007	Rbpjl	4.67084	2.93646	1.22778	2.39168	0.0167716	0.0401951	recombination signal binding protein for immunoglobulin kappa J region-like
ENSMUSG00000045746	NA	3.9061	2.93485	1.05512	2.78152	0.00541051	0.0155773	NA
ENSMUSG00000039470	Zdhhc2	302.674	2.93476	0.373446	7.8586	3.88456e-15	1.16189e-13	zinc finger, DHHC domain containing 2
ENSMUSG00000104138	NA	5.00739	2.93389	1.08817	2.69617	0.00701417	0.0193672	NA
ENSMUSG00000113149	NA	514.381	2.9337	0.361548	8.11428	4.88657e-16	1.6991e-14	NA
ENSMUSG00000109881	NA	4.98248	2.93354	1.13829	2.57714	0.00996216	0.0259972	NA
ENSMUSG00000024892	Pcx	1091.08	2.91524	0.302509	9.63687	5.58677e-22	3.93431e-20	pyruvate carboxylase
ENSMUSG00000021796	Bmpr1a	458.905	2.90643	0.475182	6.11645	9.56843e-10	1.29414e-08	bone morphogenetic protein receptor, type 1A
ENSMUSG00000046321	Hs3st2	20.018	2.906	0.859288	3.38188	0.000719925	0.00276585	heparan sulfate (glucosamine) 3-O-sulfotransferase 2
ENSMUSG00000021575	Ahrr	712.341	2.89555	0.460674	6.28547	3.26856e-10	4.79792e-09	aryl-hydrocarbon receptor repressor
ENSMUSG00000027313	Chac1	195.023	2.89519	0.717215	4.0367	5.42073e-05	0.000282637	ChaC, cation transport regulator 1
ENSMUSG00000117819	NA	322.099	2.88597	0.295328	9.7721	1.48345e-22	1.12031e-20	NA
ENSMUSG00000078607	1810010H24Rik	17.2677	2.88297	0.803406	3.58843	0.00033267	0.00140315	RIKEN cDNA 1810010H24 gene
ENSMUSG00000021314	Amph	29.1279	2.88196	0.690376	4.17447	2.98674e-05	0.000167514	amphiphysin
ENSMUSG00000025855	Prkar1b	70.8578	2.87807	0.76449	3.76469	0.000166753	0.000767967	protein kinase, cAMP dependent regulatory, type I beta
ENSMUSG00000023982	Guca1a	130.005	2.87791	0.568188	5.06506	4.08271e-07	3.46771e-06	guanylate cyclase activator 1a (retina)
ENSMUSG00000020317	Theg	4.80412	2.87669	1.21318	2.37119	0.0177309	0.0420413	testicular haploid expressed gene
ENSMUSG00000025176	Hoga1	18.6878	2.87472	0.86838	3.31045	0.000931469	0.00345933	4-hydroxy-2-oxoglutarate aldolase 1
ENSMUSG00000073802	Cdkn2b	158.22	2.87469	0.597887	4.80808	1.52385e-06	1.15552e-05	cyclin dependent kinase inhibitor 2B
ENSMUSG00000020014	Cfap54	4.80104	2.87404	1.23114	2.33445	0.0195721	0.0457121	cilia and flagella associated protein 54
ENSMUSG00000099528	2410012E07Rik	19.7127	2.87003	0.496074	5.78548	7.23069e-09	8.48069e-08	RIKEN cDNA 2410012E07 gene
ENSMUSG00000030792	Dkkl1	146.726	2.86493	0.864896	3.31246	0.000924801	0.00343839	dickkopf-like 1
ENSMUSG00000025207	Sema4g	30.4503	2.86478	0.449192	6.37764	1.79835e-10	2.7511e-09	sema domain, immunoglobulin domain (Ig), transmembrane domain (TM) and short cytoplasmic domain, (semaphorin) 4G
ENSMUSG00000100182	1810006J02Rik	20.2928	2.86373	1.01934	2.80941	0.00496327	0.0145099	RIKEN cDNA 1810006J02 gene
ENSMUSG00000097346	Rps18-ps4	232.066	2.85525	1.20355	2.37235	0.0176754	0.0419396	ribosomal protein S18, pseudogene 4
ENSMUSG00000026825	Dnm1	14.5513	2.85084	0.95781	2.97642	0.0029164	0.00920648	dynamin 1
ENSMUSG00000109876	NA	7.31777	2.84518	0.785795	3.62076	0.000293736	0.00125962	NA
ENSMUSG00000051890	Klhdc1	333.826	2.83692	0.462918	6.12834	8.87982e-10	1.20983e-08	kelch domain containing 1
ENSMUSG00000075702	Selenom	342.625	2.83082	0.445328	6.3567	2.06137e-10	3.1305e-09	selenoprotein M
ENSMUSG00000050914	Ankrd37	319.863	2.82488	0.714465	3.95384	7.6907e-05	0.000385575	ankyrin repeat domain 37
ENSMUSG00000021087	Rtn1	18.6494	2.81773	1.17568	2.39668	0.0165444	0.0397352	reticulon 1
ENSMUSG00000043099	Hic1	288.539	2.81642	0.580678	4.85022	1.23323e-06	9.56886e-06	hypermethylated in cancer 1
ENSMUSG00000087445	NA	7.2838	2.8143	0.853185	3.29859	0.000971724	0.00358964	NA
ENSMUSG00000020061	Mybpc1	151.878	2.81222	0.953169	2.95039	0.00317372	0.00991007	myosin binding protein C, slow-type
ENSMUSG00000074673	Ttll9	18.3974	2.81073	0.822176	3.41865	0.000629328	0.00245926	tubulin tyrosine ligase-like family, member 9
ENSMUSG00000086449	9030204H09Rik	8.38346	2.80797	0.805034	3.48802	0.000486615	0.0019589	RIKEN cDNA 9030204H09 gene
ENSMUSG00000026866	Kynu	269.122	2.80678	0.852608	3.29199	0.000994796	0.00366596	kynureninase
ENSMUSG00000111212	NA	25.7535	2.80185	0.843979	3.31981	0.0009008	0.00335888	NA
ENSMUSG00000110504	NA	6.55576	2.7862	1.04763	2.65953	0.0078249	0.0212078	NA
ENSMUSG00000045394	Epcam	537.514	2.78319	0.455346	6.11225	9.82358e-10	1.32543e-08	epithelial cell adhesion molecule
ENSMUSG00000056870	Gulp1	159.146	2.77617	0.872036	3.18355	0.00145483	0.00508186	GULP, engulfment adaptor PTB domain containing 1
ENSMUSG00000026018	Ica1l	12.6371	2.76691	0.764352	3.61994	0.000294668	0.00126265	islet cell autoantigen 1-like
ENSMUSG00000020303	Stc2	101.471	2.76333	0.743692	3.71569	0.000202649	0.0009114	stanniocalcin 2
ENSMUSG00000071855	Ccdc112	124.216	2.7624	0.373656	7.39289	1.4367e-13	3.47516e-12	coiled-coil domain containing 112
ENSMUSG00000090996	NA	196.164	2.75469	0.203807	13.5162	1.25577e-41	4.4593e-39	NA
ENSMUSG00000057329	Bcl2	4820.2	2.74955	0.29739	9.24561	2.33901e-20	1.36497e-18	B cell leukemia/lymphoma 2
ENSMUSG00000040488	Ltbp4	199.942	2.74839	0.46385	5.92518	3.11952e-09	3.8913e-08	latent transforming growth factor beta binding protein 4
ENSMUSG00000048621	Gm6377	158.943	2.74734	0.663219	4.14243	3.43647e-05	0.000189415	predicted gene 6377
ENSMUSG00000021850	ccdc198	16.914	2.74673	0.749932	3.66265	0.000249623	0.00109349	coiled-coil domain containing 198
ENSMUSG00000118607	Gm7592	13.9774	2.74607	0.980481	2.80074	0.00509858	0.0148268	predicted gene 7592
ENSMUSG00000120342	NA	6.98877	2.74033	0.858178	3.1932	0.00140708	0.00493778	NA
ENSMUSG00000069855	Slc47a2	39.3609	2.73901	0.510937	5.36077	8.28697e-08	8.03191e-07	solute carrier family 47, member 2
ENSMUSG00000040752	Myh6	11.6699	2.73576	0.958495	2.85422	0.00431424	0.0128856	myosin, heavy polypeptide 6, cardiac muscle, alpha
ENSMUSG00000114051	NA	3.93676	2.73425	0.89789	3.0452	0.00232529	0.00759429	NA
ENSMUSG00000028979	Masp2	11.5305	2.73005	1.16707	2.33923	0.0193237	0.0452776	mannan-binding lectin serine peptidase 2
ENSMUSG00000107997	NA	8.29107	2.7268	0.707763	3.8527	0.00011682	0.000561234	NA
ENSMUSG00000053137	Mapk11	214.512	2.7035	0.293691	9.20525	3.40883e-20	1.9484e-18	mitogen-activated protein kinase 11
ENSMUSG00000047022	Mipol1	152.363	2.70054	0.49573	5.44761	5.10519e-08	5.16085e-07	mirror-image polydactyly 1
ENSMUSG00000103467	NA	6.49429	2.70036	0.892158	3.02677	0.0024718	0.00800435	NA
ENSMUSG00000113786	NA	415.653	2.69262	0.393932	6.83525	8.18646e-12	1.5544e-10	NA
ENSMUSG00000106820	D5Ertd605e	42.4373	2.6923	0.397274	6.77695	1.2274e-11	2.26356e-10	DNA segment, Chr 5, ERATO Doi 605, expressed
ENSMUSG00000037031	Tspan15	260.557	2.68682	0.316164	8.49816	1.92615e-17	8.09759e-16	tetraspanin 15
ENSMUSG00000026616	Cr2	43.9244	2.68608	0.690536	3.88985	0.000100308	0.000488086	complement receptor 2
ENSMUSG00000038742	Angptl6	56.0981	2.68443	0.660138	4.06646	4.77319e-05	0.000252583	angiopoietin-like 6
ENSMUSG00000028717	Tal1	65.1402	2.67164	0.414802	6.44077	1.18865e-10	1.87688e-09	T cell acute lymphocytic leukemia 1
ENSMUSG00000031737	Irx5	46.7239	2.67105	0.899783	2.96855	0.00299207	0.00940799	Iroquois homeobox 5
ENSMUSG00000117613	NA	995.934	2.66935	0.286105	9.32997	1.059e-20	6.57055e-19	NA
ENSMUSG00000120906	NA	14.3789	2.66836	0.937851	2.84519	0.00443853	0.0132025	NA
ENSMUSG00000121198	NA	7.25105	2.6671	0.760521	3.50694	0.000453295	0.00184255	NA
ENSMUSG00000120303	NA	4.47546	2.66601	0.965231	2.76204	0.00574407	0.0163962	NA
ENSMUSG00000049353	Rd3	20.534	2.66394	0.464859	5.73064	1.00055e-08	1.14222e-07	retinal degeneration 3
ENSMUSG00000093953	Trav3d-3	20.6108	2.66177	0.591277	4.50173	6.74027e-06	4.3995e-05	T cell receptor alpha variable 3D-3
ENSMUSG00000029752	Asns	2660.93	2.66034	0.518263	5.13317	2.84897e-07	2.49865e-06	asparagine synthetase
ENSMUSG00000058571	Gpc6	120.049	2.65713	1.06243	2.50099	0.0123847	0.0311812	glypican 6
ENSMUSG00000044788	Fads6	17.765	2.65708	0.637801	4.166	3.09993e-05	0.000172978	fatty acid desaturase domain family, member 6
ENSMUSG00000021708	Rasgrf2	72.2274	2.65677	0.651239	4.07955	4.51225e-05	0.000240913	RAS protein-specific guanine nucleotide-releasing factor 2
ENSMUSG00000025780	Itih5	443.296	2.6567	0.411881	6.45015	1.11738e-10	1.76937e-09	inter-alpha (globulin) inhibitor H5
ENSMUSG00000042622	Maff	179.403	2.65348	0.554546	4.78496	1.71018e-06	1.28283e-05	v-maf musculoaponeurotic fibrosarcoma oncogene family, protein F (avian)
ENSMUSG00000075408	Smim41	102.948	2.65114	0.551079	4.81081	1.50316e-06	1.14139e-05	small integral membrane protein 41
ENSMUSG00000031933	Izumo1r	260.33	2.651	0.229733	11.5395	8.33896e-31	1.31299e-28	IZUMO1 receptor, JUNO
ENSMUSG00000108486	NA	4.14473	2.65032	0.977901	2.71021	0.00672407	0.0187166	NA
ENSMUSG00000074731	Zfp345	18.1787	2.64431	0.811163	3.25989	0.00111454	0.00404912	zinc finger protein 345
ENSMUSG00000000673	Haao	1278.34	2.64335	0.336559	7.85404	4.02836e-15	1.20059e-13	3-hydroxyanthranilate 3,4-dioxygenase
ENSMUSG00000090709	NA	33.2145	2.63024	0.683869	3.84611	0.000120007	0.000574026	NA
ENSMUSG00000097360	9430065F17Rik	6.37616	2.62784	0.843255	3.1163	0.00183134	0.00618727	RIKEN cDNA 9430065F17 gene
ENSMUSG00000029060	Mib2	685.95	2.62439	0.455034	5.76746	8.04732e-09	9.35305e-08	mindbomb E3 ubiquitin protein ligase 2
ENSMUSG00000037493	Cib2	72.8202	2.62285	0.435548	6.02195	1.72327e-09	2.23476e-08	calcium and integrin binding family member 2
ENSMUSG00000001227	Sema6b	90.4594	2.62094	0.557567	4.70067	2.59312e-06	1.86147e-05	sema domain, transmembrane domain (TM), and cytoplasmic domain, (semaphorin) 6B
ENSMUSG00000106062	NA	3.76377	2.61579	1.04608	2.50057	0.0123995	0.031209	NA
ENSMUSG00000027298	Tyro3	183.491	2.6142	0.310654	8.41516	3.92354e-17	1.57792e-15	TYRO3 protein tyrosine kinase 3
ENSMUSG00000117575	NA	21.0396	2.60753	0.833087	3.12996	0.00174829	0.00594518	NA
ENSMUSG00000037239	Spred3	153.229	2.60707	0.590949	4.41166	1.02579e-05	6.39063e-05	sprouty-related EVH1 domain containing 3
ENSMUSG00000030103	Bhlhe40	2369.44	2.604	0.58867	4.42354	9.70962e-06	6.08995e-05	basic helix-loop-helix family, member e40
ENSMUSG00000071181	3830408C21Rik	54.1692	2.60168	0.38711	6.72078	1.80756e-11	3.26848e-10	RIKEN cDNA 3830408C21 gene
ENSMUSG00000070348	Ccnd1	943.381	2.59733	0.440847	5.89168	3.82291e-09	4.70534e-08	cyclin D1
ENSMUSG00000079037	Prnp	2350.9	2.59436	0.208038	12.4706	1.08009e-35	2.43353e-33	prion protein
ENSMUSG00000039982	Dtx4	546.692	2.59385	0.401452	6.46117	1.03894e-10	1.65457e-09	deltex 4, E3 ubiquitin ligase
ENSMUSG00000104662	NA	5.15205	2.59226	0.996511	2.60133	0.00928625	0.0244654	NA
ENSMUSG00000023393	Slc17a9	1293.53	2.58925	0.34602	7.48295	7.26712e-14	1.84609e-12	solute carrier family 17, member 9
ENSMUSG00000016756	Cmah	927.414	2.588	0.374071	6.91846	4.56569e-12	8.94382e-11	cytidine monophospho-N-acetylneuraminic acid hydroxylase
ENSMUSG00000079608	Stard6	61.6622	2.58709	0.402226	6.43192	1.26002e-10	1.98206e-09	StAR-related lipid transfer (START) domain containing 6
ENSMUSG00000041075	Fzd7	419.028	2.58586	0.537117	4.81434	1.47688e-06	1.1236e-05	frizzled class receptor 7
ENSMUSG00000029716	Tfr2	79.7901	2.58295	0.651229	3.96627	7.30059e-05	0.000368117	transferrin receptor 2
ENSMUSG00000105263	NA	4531.62	2.58245	0.965435	2.67491	0.00747497	0.0203885	NA
ENSMUSG00000042766	Trim46	91.6667	2.58217	0.508945	5.07357	3.90421e-07	3.32298e-06	tripartite motif-containing 46
ENSMUSG00000078439	Smim24	294.731	2.58023	0.331731	7.7781	7.36221e-15	2.11854e-13	small integral membrane protein 24
ENSMUSG00000051910	Sox6	575.332	2.57875	0.569565	4.52758	5.9664e-06	3.94373e-05	SRY (sex determining region Y)-box 6
ENSMUSG00000098146	NA	6.43374	2.56923	0.878418	2.92484	0.00344638	0.0106067	NA
ENSMUSG00000105345	NA	6.55954	2.56861	0.757291	3.39183	0.000694271	0.00267854	NA
ENSMUSG00000000031	H19	4231.36	2.55926	1.10133	2.32379	0.0201365	0.0468076	H19, imprinted maternally expressed transcript
ENSMUSG00000086291	NA	8.94447	2.55743	1.058	2.41724	0.0156388	0.0378827	NA
ENSMUSG00000120160	NA	5.81625	2.5559	0.859945	2.97217	0.002957	0.00931528	NA
ENSMUSG00000041707	Tmem273	72.2797	2.55322	0.704337	3.62499	0.000288967	0.00124429	transmembrane protein 273
ENSMUSG00000119776	Gm23849	13.0885	2.55069	0.848337	3.0067	0.00264102	0.00844904	predicted gene, 23849
ENSMUSG00000078350	Smim1	23.6912	2.54864	1.00275	2.54166	0.0110328	0.0283159	small integral membrane protein 1
ENSMUSG00000114893	NA	10.3791	2.54015	0.621643	4.08618	4.38531e-05	0.000234661	NA
ENSMUSG00000037509	Arhgef4	105.362	2.53998	0.484916	5.23798	1.62343e-07	1.49614e-06	Rho guanine nucleotide exchange factor (GEF) 4
ENSMUSG00000112744	NA	4.23054	2.53768	0.898745	2.82358	0.0047491	0.0140064	NA
ENSMUSG00000120088	NA	12.0668	2.53227	0.68322	3.70638	0.000210244	0.000940995	NA
ENSMUSG00000121114	NA	69.7348	2.52837	0.522603	4.83803	1.31135e-06	1.00766e-05	NA
ENSMUSG00000034799	Unc13a	143.079	2.52625	0.623645	4.05078	5.10462e-05	0.000268081	unc-13 homolog A
ENSMUSG00000041911	Dlx1	791.362	2.52304	0.383357	6.58143	4.65934e-11	7.90289e-10	distal-less homeobox 1
ENSMUSG00000102496	NA	48.5259	2.5154	0.537664	4.67839	2.89141e-06	2.0509e-05	NA
ENSMUSG00000042351	Grap2	3562.1	2.50988	0.189114	13.2718	3.37337e-40	1.04262e-37	GRB2-related adaptor protein 2
ENSMUSG00000016356	Col20a1	179.51	2.50545	0.280005	8.94788	3.62378e-19	1.83275e-17	collagen, type XX, alpha 1
ENSMUSG00000083152	NA	4.16749	2.50481	0.918686	2.72651	0.00640077	0.0179907	NA
ENSMUSG00000097812	NA	8.86207	2.50012	1.05483	2.37017	0.0177801	0.0421459	NA
ENSMUSG00000039115	Itga9	262.693	2.48946	0.461969	5.38879	7.09326e-08	6.95982e-07	integrin alpha 9
ENSMUSG00000021792	Prxl2a	607.677	2.48888	0.27833	8.94218	3.81576e-19	1.91246e-17	peroxiredoxin like 2A
ENSMUSG00000035279	Ssc5d	1532.79	2.48619	0.352432	7.05439	1.73362e-12	3.68118e-11	scavenger receptor cysteine rich family, 5 domains
ENSMUSG00000086841	2410006H16Rik	3058.3	2.47922	0.390366	6.35103	2.13871e-10	3.22449e-09	RIKEN cDNA 2410006H16 gene
ENSMUSG00000108980	NA	3.82222	2.47889	1.02934	2.40824	0.0160297	0.0386613	NA
ENSMUSG00000039264	Gimap3	2130.68	2.47764	0.414224	5.98139	2.21236e-09	2.82944e-08	GTPase, IMAP family member 3
ENSMUSG00000030041	M1ap	84.5945	2.47711	0.522879	4.73744	2.16437e-06	1.58077e-05	meiosis 1 associated protein
ENSMUSG00000035211	Xrra1	9.64265	2.47204	0.712536	3.46935	0.000521715	0.00208013	X-ray radiation resistance associated 1
ENSMUSG00000063172	Hspb11	317.251	2.46751	0.234414	10.5263	6.53439e-26	6.85905e-24	heat shock protein family B (small), member 11
ENSMUSG00000057054	Inca1	4.71646	2.46291	0.845678	2.91235	0.00358719	0.0109854	inhibitor of CDK, cyclin A1 interacting protein 1
ENSMUSG00000113471	NA	4.79617	2.46176	1.07289	2.29453	0.0217602	0.0499764	NA
ENSMUSG00000097150	NA	12.4462	2.45943	0.525919	4.67645	2.9189e-06	2.06513e-05	NA
ENSMUSG00000107045	NA	3.90008	2.45787	1.05314	2.33386	0.0196031	0.0457652	NA
ENSMUSG00000031749	St3gal2	1781.4	2.45765	0.185321	13.2616	3.86427e-40	1.15169e-37	ST3 beta-galactoside alpha-2,3-sialyltransferase 2
ENSMUSG00000062995	Ica1	369.811	2.45597	0.234055	10.4931	9.29033e-26	9.69098e-24	islet cell autoantigen 1
ENSMUSG00000039760	Il22ra2	10.9266	2.4556	0.636122	3.86027	0.000113261	0.000545705	interleukin 22 receptor, alpha 2
ENSMUSG00000030365	Clec2i	834.538	2.45447	0.505043	4.85992	1.17431e-06	9.15849e-06	C-type lectin domain family 2, member i
ENSMUSG00000041012	Cmtm8	21.2979	2.45291	0.483148	5.07693	3.83589e-07	3.27473e-06	CKLF-like MARVEL transmembrane domain containing 8
ENSMUSG00000046658	Zfp316	231.268	2.45207	0.385049	6.36821	1.91248e-10	2.91235e-09	zinc finger protein 316
ENSMUSG00000051022	Hs3st1	38.9288	2.45141	0.760985	3.22136	0.00127585	0.00454415	heparan sulfate (glucosamine) 3-O-sulfotransferase 1
ENSMUSG00000066607	Insyn1	26.5595	2.44972	0.887717	2.75957	0.0057877	0.0165066	inhibitory synaptic factor 1
ENSMUSG00000067629	Syngap1	57.503	2.44889	0.597899	4.09582	4.20668e-05	0.000226702	synaptic Ras GTPase activating protein 1 homolog (rat)
ENSMUSG00000102953	NA	25.9151	2.44835	0.557204	4.39399	1.11291e-05	6.87943e-05	NA
ENSMUSG00000030256	Bhlhe41	1536.4	2.44792	0.50352	4.86162	1.16427e-06	9.08872e-06	basic helix-loop-helix family, member e41
ENSMUSG00000115111	Gm4632	10.9626	2.4463	0.786835	3.10904	0.00187696	0.00630184	predicted gene 4632
ENSMUSG00000112944	NA	9.58821	2.44462	0.73727	3.31577	0.000913897	0.00340619	NA
ENSMUSG00000009731	Kcnd1	28.5696	2.43717	0.684649	3.55973	0.000371232	0.00154316	potassium voltage-gated channel, Shal-related family, member 1
ENSMUSG00000017897	Eya2	262.5	2.43595	0.455736	5.34509	9.03728e-08	8.67849e-07	EYA transcriptional coactivator and phosphatase 2
ENSMUSG00000053716	Dusp7	1709.93	2.43325	0.26332	9.24066	2.44985e-20	1.42467e-18	dual specificity phosphatase 7
ENSMUSG00000104018	NA	15.8301	2.43055	0.6086	3.99368	6.50556e-05	0.000332551	NA
ENSMUSG00000110949	Nudt8	131.946	2.42833	0.327753	7.40902	1.27237e-13	3.11833e-12	nudix (nucleoside diphosphate linked moiety X)-type motif 8
ENSMUSG00000079563	Pglyrp2	477.526	2.42617	0.249684	9.71697	2.5527e-22	1.87685e-20	peptidoglycan recognition protein 2
ENSMUSG00000089663	NA	6.17353	2.4202	0.786472	3.07728	0.00208897	0.00692589	NA
ENSMUSG00000003378	Grik5	114.739	2.41996	0.41041	5.89645	3.71408e-09	4.57814e-08	glutamate receptor, ionotropic, kainate 5 (gamma 2)
ENSMUSG00000121013	NA	10.7614	2.4139	0.94268	2.56068	0.0104467	0.0270612	NA
ENSMUSG00000040714	Klc3	53.4148	2.41384	0.910587	2.65086	0.0080288	0.021692	kinesin light chain 3
ENSMUSG00000028133	Rwdd3	62.2831	2.41366	0.388074	6.21959	4.98458e-10	7.05023e-09	RWD domain containing 3
ENSMUSG00000019960	Dusp6	2669.38	2.41192	0.324102	7.44187	9.92696e-14	2.48397e-12	dual specificity phosphatase 6
ENSMUSG00000086547	NA	47.6712	2.41134	0.580079	4.15692	3.22565e-05	0.000179215	NA
ENSMUSG00000044303	Cdkn2a	2181.14	2.40169	0.452168	5.31151	1.08722e-07	1.02692e-06	cyclin dependent kinase inhibitor 2A
ENSMUSG00000050199	Lgr4	260.449	2.40043	0.50325	4.76986	1.84353e-06	1.36992e-05	leucine-rich repeat-containing G protein-coupled receptor 4
ENSMUSG00000062168	Ppef1	4.09879	2.39784	0.996232	2.40691	0.0160882	0.0387743	protein phosphatase with EF hand calcium-binding domain 1
ENSMUSG00000032278	Paqr5	4.5003	2.39657	0.891116	2.6894	0.00715814	0.0196917	progestin and adipoQ receptor family member V
ENSMUSG00000028518	Prkaa2	1421.72	2.39583	0.210583	11.3771	5.43756e-30	7.69092e-28	protein kinase, AMP-activated, alpha 2 catalytic subunit
ENSMUSG00000026357	Rgs18	508.027	2.38992	0.193918	12.3244	6.69611e-35	1.4328e-32	regulator of G-protein signaling 18
ENSMUSG00000041700	Lhfpl1	31.3915	2.38877	0.715535	3.33844	0.000842493	0.00316979	lipoma HMGIC fusion partner-like 1
ENSMUSG00000048988	Elfn1	46.2286	2.38549	0.572963	4.16342	3.13512e-05	0.000174708	leucine rich repeat and fibronectin type III, extracellular 1
ENSMUSG00000038425	Poli	814.655	2.38512	0.336639	7.08511	1.38934e-12	2.99589e-11	polymerase (DNA directed), iota
ENSMUSG00002076288	Snora34	3.87155	2.38468	0.885121	2.69419	0.00705607	0.0194622	small nucleolar RNA, H/ACA box 34
ENSMUSG00000028051	Hcn3	44.1363	2.3843	0.608538	3.91807	8.92608e-05	0.000440628	hyperpolarization-activated, cyclic nucleotide-gated K+ 3
ENSMUSG00000030584	Dpf1	23.9531	2.38423	0.637201	3.74172	0.000182764	0.00083388	D4, zinc and double PHD fingers family 1
ENSMUSG00000106883	NA	30.8451	2.38381	0.593504	4.0165	5.90695e-05	0.000304657	NA
ENSMUSG00000090625	NA	87.9861	2.37616	0.665868	3.56852	0.000359004	0.00149794	NA
ENSMUSG00000093979	Gm2237	91.9716	2.374	0.453109	5.23937	1.61124e-07	1.48592e-06	predicted gene 2237
ENSMUSG00000019732	Calr3	41.9795	2.3648	0.440397	5.3697	7.88663e-08	7.67509e-07	calreticulin 3
ENSMUSG00000035578	Iqcg	305.302	2.36473	0.306134	7.7245	1.12293e-14	3.14986e-13	IQ motif containing G
ENSMUSG00000029674	Limk1	638.963	2.36397	0.229168	10.3154	6.00053e-25	5.75568e-23	LIM-domain containing, protein kinase
ENSMUSG00000050270	Tmem220	13.9337	2.3636	0.557068	4.24292	2.2063e-05	0.00012746	transmembrane protein 220
ENSMUSG00000046056	Sbsn	68.4154	2.35843	0.647572	3.64195	0.000270578	0.0011748	suprabasin
ENSMUSG00000029449	Rhof	480.994	2.35783	0.22302	10.5723	4.00578e-26	4.31332e-24	ras homolog family member F (in filopodia)
ENSMUSG00000020812	Snhg16	1077	2.35674	0.561193	4.19952	2.67484e-05	0.000151744	small nucleolar RNA host gene 16
ENSMUSG00000120930	NA	11.5326	2.35579	0.838908	2.80816	0.00498251	0.0145534	NA
ENSMUSG00000097899	Gm16894	3.73551	2.3494	0.965233	2.43402	0.0149321	0.0364672	predicted gene, 16894
ENSMUSG00000109771	Gm35315	204.724	2.34898	0.373292	6.2926	3.12184e-10	4.60685e-09	predicted gene, 35315
ENSMUSG00000045625	Pigz	19.9598	2.33958	0.636216	3.67733	0.000235687	0.00104091	phosphatidylinositol glycan anchor biosynthesis, class Z
ENSMUSG00000085168	NA	63.0225	2.33818	0.324596	7.20335	5.8753e-13	1.32512e-11	NA
ENSMUSG00000056899	Immp2l	187.292	2.33777	0.304517	7.67699	1.62867e-14	4.46346e-13	IMP2 inner mitochondrial membrane peptidase-like (S. cerevisiae)
ENSMUSG00000043614	Vps37d	13.7174	2.33591	0.947126	2.46632	0.0136511	0.0338689	vacuolar protein sorting 37D
ENSMUSG00000104720	NA	7.85637	2.33095	0.931268	2.50298	0.0123153	0.0310439	NA
ENSMUSG00000120193	NA	10.138	2.33038	0.774606	3.00847	0.0026257	0.0084123	NA
ENSMUSG00000120384	NA	43.4577	2.32952	0.480929	4.84379	1.27386e-06	9.82925e-06	NA
ENSMUSG00000097993	Ptprv	305.01	2.32831	0.431371	5.39748	6.75846e-08	6.64695e-07	protein tyrosine phosphatase, receptor type, V
ENSMUSG00000095771	Igkv14-111	179.161	2.32634	0.366237	6.35201	2.12524e-10	3.20998e-09	immunoglobulin kappa variable 14-111
ENSMUSG00000056749	Nfil3	389.095	2.32579	0.677488	3.43296	0.000597022	0.00234454	nuclear factor, interleukin 3, regulated
ENSMUSG00000027111	Itga6	8388.73	2.32427	0.167428	13.8823	8.11483e-44	3.30333e-41	integrin alpha 6
ENSMUSG00000097604	NA	130.563	2.32357	0.444568	5.22657	1.72683e-07	1.58455e-06	NA
ENSMUSG00000046798	Cldn12	309.994	2.31758	0.559025	4.14576	3.38688e-05	0.00018699	claudin 12
ENSMUSG00000050304	Slc25a2	14.4712	2.31422	0.689537	3.35619	0.000790249	0.00300644	solute carrier family 25 (mitochondrial carrier, ornithine transporter) member 2
ENSMUSG00000047250	Ptgs1	464.542	2.31276	0.312463	7.40171	1.3444e-13	3.25661e-12	prostaglandin-endoperoxide synthase 1
ENSMUSG00000050860	Phospho1	35.3757	2.3098	0.955945	2.41625	0.0156814	0.0379804	phosphatase, orphan 1
ENSMUSG00000032579	Hemk1	496.426	2.30201	0.355584	6.4739	9.55025e-11	1.5326e-09	HemK methyltransferase family member 1
ENSMUSG00000097076	Platr7	13.0002	2.30195	0.828765	2.77757	0.00547673	0.0157381	pluripotency associated transcript 7
ENSMUSG00000030137	Tuba8	69.3159	2.29873	0.77789	2.95508	0.00312585	0.00978256	tubulin, alpha 8
ENSMUSG00000107205	NA	6.03791	2.29606	0.823513	2.78813	0.0053014	0.0153292	NA
ENSMUSG00000037995	Igsf9	51.9846	2.29423	0.6431	3.56745	0.000360467	0.00150367	immunoglobulin superfamily, member 9
ENSMUSG00000052302	Tbc1d30	15.302	2.29365	0.746167	3.07391	0.00211271	0.00699486	TBC1 domain family, member 30
ENSMUSG00000098234	Snhg6	1568.94	2.2936	0.353481	6.48861	8.66312e-11	1.39698e-09	small nucleolar RNA host gene 6
ENSMUSG00000112220	NA	3.91733	2.29144	0.93229	2.45786	0.0139766	0.0345384	NA
ENSMUSG00000075184	F930017D23Rik	10.8528	2.29018	0.759982	3.01346	0.00258287	0.00829959	RIKEN cDNA F930017D23 gene
ENSMUSG00000113811	NA	114.302	2.28834	0.852953	2.68284	0.00729993	0.0199993	NA
ENSMUSG00000032192	Gnb5	63.6637	2.28698	0.641166	3.56691	0.000361218	0.0015053	guanine nucleotide binding protein (G protein), beta 5
ENSMUSG00000062157	Ifnlr1	110.048	2.28066	0.384944	5.92467	3.12925e-09	3.90046e-08	interferon lambda receptor 1
ENSMUSG00000120373	NA	119.442	2.28065	0.284491	8.01661	1.08708e-15	3.5645e-14	NA
ENSMUSG00000026785	Pkn3	125.179	2.27847	0.280332	8.12777	4.3726e-16	1.54944e-14	protein kinase N3
ENSMUSG00000111664	NA	32.8508	2.27685	0.510496	4.46007	8.19311e-06	5.24522e-05	NA
ENSMUSG00000046314	Stxbp6	797.822	2.27588	0.916654	2.48281	0.013035	0.0325776	syntaxin binding protein 6 (amisyn)
ENSMUSG00000046269	Usp27x	120.591	2.27478	0.485663	4.68387	2.81514e-06	2.00361e-05	ubiquitin specific peptidase 27, X chromosome
ENSMUSG00000075585	NA	39.2357	2.26974	0.754477	3.00836	0.00262664	0.0084123	NA
ENSMUSG00000037922	Bank1	571.897	2.2653	0.98235	2.306	0.0211108	0.0487802	B cell scaffold protein with ankyrin repeats 1
ENSMUSG00000056004	Elapor2	128.429	2.26416	0.641614	3.52884	0.000417379	0.00171367	endosome-lysosome associated apoptosis and autophagy regulator family member 2
ENSMUSG00000071103	1700029J07Rik	35.5846	2.25799	0.519865	4.34341	1.40288e-05	8.46804e-05	RIKEN cDNA 1700029J07 gene
ENSMUSG00000063455	D630045J12Rik	787.669	2.25089	0.34294	6.5635	5.25606e-11	8.85204e-10	RIKEN cDNA D630045J12 gene
ENSMUSG00000060568	Fam78b	449.63	2.25085	0.325367	6.91789	4.58426e-12	8.95916e-11	family with sequence similarity 78, member B
ENSMUSG00000089774	Slc5a3	274.829	2.24991	0.505662	4.44943	8.60977e-06	5.48672e-05	solute carrier family 5 (inositol transporters), member 3
ENSMUSG00000038517	Tbkbp1	126.239	2.24911	0.671939	3.3472	0.000816331	0.00308661	TBK1 binding protein 1
ENSMUSG00000026354	Lct	33.5887	2.24509	0.580471	3.8677	0.000109867	0.000530886	lactase
ENSMUSG00000093424	NA	14.1839	2.24494	0.717648	3.12819	0.00175885	0.00597621	NA
ENSMUSG00000106022	NA	13.7122	2.24353	0.791292	2.83528	0.00457853	0.0135754	NA
ENSMUSG00000025408	Ddit3	530.084	2.23203	0.536425	4.16094	3.16943e-05	0.000176444	DNA-damage inducible transcript 3
ENSMUSG00000031097	Tnni2	110.707	2.2241	0.38007	5.8518	4.86272e-09	5.88107e-08	troponin I, skeletal, fast 2
ENSMUSG00000027932	Slc27a3	59.5848	2.2233	0.543457	4.09103	4.29458e-05	0.000230471	solute carrier family 27 (fatty acid transporter), member 3
ENSMUSG00000086443	NA	13.4962	2.22266	0.733334	3.0309	0.00243826	0.00791108	NA
ENSMUSG00000085929	NA	55.7328	2.22261	0.523867	4.24271	2.20841e-05	0.000127538	NA
ENSMUSG00000037977	6430571L13Rik	256.915	2.21935	0.334046	6.64384	3.05618e-11	5.34111e-10	RIKEN cDNA 6430571L13 gene
ENSMUSG00000120545	NA	28.2282	2.21577	0.447164	4.95516	7.22691e-07	5.87555e-06	NA
ENSMUSG00000096751	NA	27.8283	2.21552	0.901147	2.45855	0.0139499	0.0345027	NA
ENSMUSG00000026203	Dnajb2	290.193	2.21514	0.397138	5.57775	2.43653e-08	2.61012e-07	DnaJ heat shock protein family (Hsp40) member B2
ENSMUSG00000030688	Stard10	260.319	2.21334	0.161153	13.7344	6.31972e-43	2.34391e-40	START domain containing 10
ENSMUSG00000120374	NA	4.93501	2.21173	0.866274	2.55316	0.0106751	0.0275588	NA
ENSMUSG00000027296	Itpka	50.7704	2.21171	0.379315	5.83081	5.51599e-09	6.56955e-08	inositol 1,4,5-trisphosphate 3-kinase A
ENSMUSG00000023959	Clic5	342.967	2.20603	0.235586	9.36402	7.67608e-21	4.85279e-19	chloride intracellular channel 5
ENSMUSG00000026842	Abl1	10273.1	2.20322	0.289235	7.61739	2.58852e-14	6.84665e-13	c-abl oncogene 1, non-receptor tyrosine kinase
ENSMUSG00000036959	Bcorl1	367.829	2.20004	0.361514	6.08564	1.16028e-09	1.54797e-08	BCL6 co-repressor-like 1
ENSMUSG00000055833	1700034H15Rik	9.32442	2.19993	0.785685	2.80001	0.00511011	0.0148533	RIKEN cDNA 1700034H15 gene
ENSMUSG00000086035	NA	147.429	2.19978	0.37312	5.89565	3.73217e-09	4.59705e-08	NA
ENSMUSG00000030465	Psd3	632.466	2.19964	0.504495	4.36008	1.30012e-05	7.89341e-05	pleckstrin and Sec7 domain containing 3
ENSMUSG00000028042	Zbtb7b	580.992	2.19881	0.401837	5.4719	4.45228e-08	4.55043e-07	zinc finger and BTB domain containing 7B
ENSMUSG00000103730	NA	6.09806	2.19538	0.942396	2.32958	0.0198286	0.0461882	NA
ENSMUSG00000052572	Dlg2	118.791	2.19521	0.652397	3.36484	0.00076587	0.00292102	discs large MAGUK scaffold protein 2
ENSMUSG00000097418	Mir155hg	62.7763	2.19399	0.398978	5.49902	3.81899e-08	3.94424e-07	Mir155 host gene (non-protein coding)
ENSMUSG00000051977	Prdm9	619.038	2.19278	0.307991	7.11964	1.08209e-12	2.38259e-11	PR domain containing 9
ENSMUSG00000020701	Tmem132e	439.793	2.19115	0.337447	6.49331	8.39728e-11	1.35805e-09	transmembrane protein 132E
ENSMUSG00000117893	NA	4.22015	2.19113	0.930621	2.35448	0.0185488	0.0436642	NA
ENSMUSG00000052151	Plpp2	437.438	2.19043	0.214155	10.2282	1.48183e-24	1.37399e-22	phospholipid phosphatase 2
ENSMUSG00000102278	NA	124.073	2.18902	0.294048	7.44442	9.7372e-14	2.44382e-12	NA
ENSMUSG00000038351	Sgsm2	191.494	2.1884	0.321765	6.80122	1.03733e-11	1.93236e-10	small G protein signaling modulator 2
ENSMUSG00000038264	Sema7a	4644.93	2.18575	0.292561	7.47109	7.95349e-14	2.01127e-12	sema domain, immunoglobulin domain (Ig), and GPI membrane anchor, (semaphorin) 7A
ENSMUSG00000053617	Sh3pxd2a	952.072	2.18294	0.259197	8.42191	3.70401e-17	1.49685e-15	SH3 and PX domains 2A
ENSMUSG00000002250	Ppard	975.499	2.18206	0.266923	8.1749	2.96121e-16	1.07207e-14	peroxisome proliferator activator receptor delta
ENSMUSG00000037759	Ptger2	151.449	2.18165	0.367302	5.93965	2.85636e-09	3.59034e-08	prostaglandin E receptor 2 (subtype EP2)
ENSMUSG00000020323	Prss57	122.151	2.18003	0.440605	4.9478	7.50558e-07	6.07508e-06	protease, serine 57
ENSMUSG00000097772	5430416N02Rik	689.82	2.1773	0.445455	4.8878	1.01967e-06	8.05789e-06	RIKEN cDNA 5430416N02 gene
ENSMUSG00000111394	NA	1415.86	2.17578	0.602065	3.61387	0.000301663	0.00128964	NA
ENSMUSG00000085511	NA	16.9012	2.17496	0.678875	3.20377	0.00135639	0.00477902	NA
ENSMUSG00000020886	Dlg4	202.351	2.17179	0.382458	5.6785	1.35879e-08	1.52305e-07	discs large MAGUK scaffold protein 4
ENSMUSG00000036362	P2ry13	173.08	2.16786	0.920496	2.3551	0.0185175	0.0436275	purinergic receptor P2Y, G-protein coupled 13
ENSMUSG00000047143	Dmrta2	117.664	2.1651	0.756286	2.86281	0.00419899	0.0125824	doublesex and mab-3 related transcription factor like family A2
ENSMUSG00000052751	Repin1	2488.5	2.15069	0.321391	6.69183	2.20391e-11	3.92565e-10	replication initiator 1
ENSMUSG00000031385	Plxnb3	22.2518	2.15045	0.631738	3.40401	0.000664039	0.0025744	plexin B3
ENSMUSG00000007908	Hmgcll1	839.146	2.14852	0.266474	8.06279	7.4573e-16	2.52972e-14	3-hydroxymethyl-3-methylglutaryl-Coenzyme A lyase-like 1
ENSMUSG00000043298	Smco3	19.5849	2.14795	0.74256	2.89263	0.00382034	0.0115938	single-pass membrane protein with coiled-coil domains 3
ENSMUSG00000101778	NA	9.39483	2.14509	0.905565	2.36879	0.0178463	0.0422622	NA
ENSMUSG00000049971	Glt1d1	42.9228	2.14425	0.838987	2.55576	0.0105956	0.0273693	glycosyltransferase 1 domain containing 1
ENSMUSG00000024074	Crim1	634.903	2.14269	0.526333	4.07098	4.6816e-05	0.000248287	cysteine rich transmembrane BMP regulator 1 (chordin like)
ENSMUSG00000015083	C8g	20.5695	2.14177	0.475498	4.50427	6.66029e-06	4.3524e-05	complement component 8, gamma polypeptide
ENSMUSG00000116604	NA	5.29525	2.14056	0.827758	2.58597	0.00971044	0.0254377	NA
ENSMUSG00000091471	NA	6.37197	2.1401	0.709538	3.01619	0.0025597	0.00823942	NA
ENSMUSG00000097309	NA	31.1248	2.13926	0.503724	4.24688	2.16768e-05	0.000125707	NA
ENSMUSG00000031736	Crnde	181.371	2.13721	0.341581	6.25683	3.92891e-10	5.65371e-09	colorectal neoplasia differentially expressed (non-protein coding)
ENSMUSG00000029049	Morn1	15.505	2.13393	0.464127	4.59772	4.27131e-06	2.90853e-05	MORN repeat containing 1
ENSMUSG00000086008	Gm8817	10.9884	2.12658	0.519417	4.09416	4.23707e-05	0.000228045	predicted gene 8817
ENSMUSG00000025856	Pdgfa	173.718	2.12637	0.794861	2.67514	0.00746977	0.020381	platelet derived growth factor, alpha
ENSMUSG00000112742	NA	22.1296	2.12508	0.509918	4.16749	3.07973e-05	0.000172095	NA
ENSMUSG00000102919	NA	6.43899	2.12479	0.902412	2.35456	0.0185445	0.0436602	NA
ENSMUSG00000106858	NA	16.1594	2.1222	0.677257	3.13352	0.00172723	0.00588317	NA
ENSMUSG00000001558	Klhl10	7.90947	2.11709	0.653012	3.24204	0.00118677	0.00427155	kelch-like 10
ENSMUSG00000053469	Tg	45.8436	2.11696	0.626343	3.37988	0.000725188	0.00278324	thyroglobulin
ENSMUSG00000044641	Pard6b	49.2424	2.11328	0.576553	3.66538	0.000246972	0.00108475	par-6 family cell polarity regulator beta
ENSMUSG00000041757	Plekha6	31.4439	2.11103	0.651364	3.24093	0.00119139	0.00428246	pleckstrin homology domain containing, family A member 6
ENSMUSG00000092060	Bend4	148.162	2.10573	0.575323	3.66008	0.000252139	0.00110249	BEN domain containing 4
ENSMUSG00000034640	Tiparp	2193.84	2.10457	0.236343	8.90473	5.35158e-19	2.64254e-17	TCDD-inducible poly(ADP-ribose) polymerase
ENSMUSG00000110997	NA	7.51351	2.10449	0.775897	2.71233	0.0066812	0.0186159	NA
ENSMUSG00000079019	Insl3	43.6629	2.10137	0.563551	3.7288	0.000192396	0.000871158	insulin-like 3
ENSMUSG00000034612	Chst11	927.919	2.09744	0.277791	7.55044	4.33776e-14	1.13121e-12	carbohydrate sulfotransferase 11
ENSMUSG00000006649	Nphs1	32.8796	2.09513	0.578399	3.62229	0.000292007	0.00125382	nephrosis 1, nephrin
ENSMUSG00000103114	Gm32200	48.2824	2.09475	0.710203	2.94951	0.00318282	0.00993291	predicted gene, 32200
ENSMUSG00000090254	Gm1965	4.23853	2.09334	0.868874	2.40926	0.015985	0.0385757	predicted gene 1965
ENSMUSG00000032375	Aph1b	403.33	2.09022	0.55551	3.7627	0.000168089	0.000773507	aph1 homolog B, gamma secretase subunit
ENSMUSG00000020439	Smtn	2882.35	2.08941	0.354133	5.90008	3.63322e-09	4.48841e-08	smoothelin
ENSMUSG00000058624	Gda	992.265	2.08487	0.605705	3.44205	0.000577326	0.00227469	guanine deaminase
ENSMUSG00000022793	B4galt4	1503.05	2.08402	0.198912	10.4771	1.10096e-25	1.14131e-23	UDP-Gal:betaGlcNAc beta 1,4-galactosyltransferase, polypeptide 4
ENSMUSG00000021257	Angel1	117.625	2.08358	0.388742	5.3598	8.33141e-08	8.06713e-07	angel homolog 1
ENSMUSG00000070371	Prss36	45.4145	2.0823	0.32017	6.50373	7.83501e-11	1.27826e-09	protease, serine 36
ENSMUSG00000047221	Fam185a	691.704	2.08085	0.293749	7.08378	1.40278e-12	3.02096e-11	family with sequence similarity 185, member A
ENSMUSG00000034586	Hid1	272.047	2.08017	0.418738	4.96772	6.7745e-07	5.54247e-06	HID1 domain containing
ENSMUSG00000042842	Serpinb6b	251.884	2.079	0.601247	3.45781	0.000544588	0.00216203	serine (or cysteine) peptidase inhibitor, clade B, member 6b
ENSMUSG00000038900	Rpl12	2622.52	2.07871	0.414306	5.01732	5.23966e-07	4.3725e-06	ribosomal protein L12
ENSMUSG00000121164	NA	23.2754	2.0774	0.475276	4.37095	1.23708e-05	7.55467e-05	NA
ENSMUSG00000031995	St14	818.94	2.07271	0.255636	8.10805	5.14397e-16	1.78118e-14	suppression of tumorigenicity 14 (colon carcinoma)
ENSMUSG00000120097	NA	7.63517	2.071	0.552576	3.74789	0.000178326	0.000816756	NA
ENSMUSG00000034758	Tle6	123.232	2.07099	0.73551	2.81572	0.00486684	0.0142741	transducin-like enhancer of split 6
ENSMUSG00000057897	Camk2b	1360.93	2.07083	0.418086	4.95313	7.3028e-07	5.92531e-06	calcium/calmodulin-dependent protein kinase II, beta
ENSMUSG00000108181	NA	27.583	2.07081	0.638014	3.24572	0.00117155	0.00422588	NA
ENSMUSG00000034209	Rasl10a	12.9522	2.06974	0.816954	2.53348	0.0112936	0.0288752	RAS-like, family 10, member A
ENSMUSG00000059659	Gm10069	27.0553	2.06328	0.609542	3.38496	0.000711877	0.00273824	predicted gene 10069
ENSMUSG00000023007	Prpf40b	124.607	2.06133	0.316555	6.51175	7.42804e-11	1.21543e-09	pre-mRNA processing factor 40B
ENSMUSG00000026797	Stxbp1	2863.2	2.05567	0.12782	16.0825	3.38282e-58	2.97154e-55	syntaxin binding protein 1
ENSMUSG00000041408	Wapl	2435.57	2.05205	0.204088	10.0547	8.7554e-24	7.65066e-22	WAPL cohesin release factor
ENSMUSG00000042874	NA	8.41169	2.04996	0.831552	2.46522	0.0136929	0.0339577	NA
ENSMUSG00000047747	Rnf150	466.849	2.04742	0.278788	7.34403	2.07257e-13	4.87201e-12	ring finger protein 150
ENSMUSG00000105953	Trav15d-2-dv6d-2	56.3451	2.04496	0.42221	4.84348	1.27588e-06	9.84028e-06	T cell receptor alpha variable 15D-2-DV6D-2
ENSMUSG00000059900	Tmem40	27.9664	2.04402	0.624874	3.2711	0.00107132	0.00391265	transmembrane protein 40
ENSMUSG00000046876	Atxn1	285.734	2.04158	0.376968	5.41579	6.10181e-08	6.06909e-07	ataxin 1
ENSMUSG00000028654	Mycl	70.7052	2.03756	0.725626	2.808	0.00498499	0.0145581	v-myc avian myelocytomatosis viral oncogene lung carcinoma derived
ENSMUSG00000119964	NA	63.4786	2.03615	0.590863	3.44606	0.00056882	0.00224754	NA
ENSMUSG00000107215	NA	105.107	2.03531	0.464082	4.38568	1.15623e-05	7.11298e-05	NA
ENSMUSG00000047515	BC049715	111.966	2.03301	0.346417	5.86869	4.39256e-09	5.3669e-08	cDNA sequence BC049715
ENSMUSG00000037580	Gch1	146.42	2.03212	0.47334	4.29316	1.76152e-05	0.000104328	GTP cyclohydrolase 1
ENSMUSG00000038936	Sccpdh	342.527	2.03108	0.524879	3.86962	0.000109005	0.000527178	saccharopine dehydrogenase (putative)
ENSMUSG00000104814	NA	85.1591	2.03022	0.59218	3.42837	0.000607208	0.00238062	NA
ENSMUSG00000020593	Lpin1	563.372	2.02921	0.513211	3.95395	7.68729e-05	0.000385567	lipin 1
ENSMUSG00000027805	Pfn2	188.929	2.02627	0.387121	5.23419	1.65711e-07	1.52549e-06	profilin 2
ENSMUSG00000058145	Adamts17	69.2766	2.02596	0.759439	2.66771	0.007637	0.0207727	a disintegrin-like and metallopeptidase (reprolysin type) with thrombospondin type 1 motif, 17
ENSMUSG00000061411	Nol4l	264.841	2.02407	0.42402	4.77352	1.81032e-06	1.34765e-05	nucleolar protein 4-like
ENSMUSG00000030772	Dkk3	1026.15	2.02278	0.44341	4.56187	5.06998e-06	3.40105e-05	dickkopf WNT signaling pathway inhibitor 3
ENSMUSG00000045333	Zfp423	6.84291	2.02093	0.737164	2.74149	0.00611616	0.0172897	zinc finger protein 423
ENSMUSG00000028517	Plpp3	208.039	2.02039	0.372458	5.42446	5.81303e-08	5.80955e-07	phospholipid phosphatase 3
ENSMUSG00000105606	Igkv2-109	39.1712	2.01814	0.551535	3.65913	0.000253073	0.0011057	immunoglobulin kappa variable 2-109
ENSMUSG00000087590	Epb41l4aos	356.697	2.01799	0.405479	4.97681	6.46406e-07	5.30931e-06	erythrocyte membrane protein band 4.1 like 4a, opposite strand
ENSMUSG00000021238	Aldh6a1	327.261	2.01579	0.354171	5.69158	1.25871e-08	1.41849e-07	aldehyde dehydrogenase family 6, subfamily A1
ENSMUSG00000020698	Cct6b	8.4081	2.01498	0.845106	2.3843	0.0171119	0.040858	chaperonin containing Tcp1, subunit 6b (zeta)
ENSMUSG00000018537	Pcgf2	230.23	2.01375	0.278166	7.23938	4.5075e-13	1.02774e-11	polycomb group ring finger 2
ENSMUSG00000028893	Sesn2	725.793	2.01159	0.411791	4.88497	1.03443e-06	8.15689e-06	sestrin 2
ENSMUSG00000022211	Carmil3	17.3105	2.01114	0.801925	2.50789	0.0121455	0.030704	capping protein regulator and myosin 1 linker 3
ENSMUSG00000096965	3300005D01Rik	93.8085	2.01107	0.297104	6.76892	1.29744e-11	2.37958e-10	RIKEN cDNA 3300005D01 gene
ENSMUSG00000026834	Acvr1c	73.3599	2.00982	0.671019	2.99517	0.00274288	0.00873305	activin A receptor, type IC
ENSMUSG00000033900	Map9	632.66	2.00749	0.311827	6.43784	1.21182e-10	1.90804e-09	microtubule-associated protein 9
ENSMUSG00000017405	Nek8	481.789	2.00731	0.290536	6.90898	4.88144e-12	9.4734e-11	NIMA (never in mitosis gene a)-related expressed kinase 8
ENSMUSG00000062380	Tubb3	1653.6	2.00387	0.679478	2.94913	0.00318673	0.00994328	tubulin, beta 3 class III
ENSMUSG00000042549	Map2k3os	21.2404	2.00342	0.615204	3.25651	0.00112791	0.00409056	mitogen-activated protein kinase kinase 3, opposite strand
ENSMUSG00000050896	Rtn4rl2	241.296	2.0013	0.430339	4.65051	3.31112e-06	2.31806e-05	reticulon 4 receptor-like 2
ENSMUSG00000014782	Plekhg4	36.2716	1.99975	0.691279	2.89283	0.00381789	0.0115898	pleckstrin homology domain containing, family G (with RhoGef domain) member 4
ENSMUSG00000053897	Slc39a8	373.53	1.99957	0.330933	6.04222	1.52005e-09	1.9929e-08	solute carrier family 39 (metal ion transporter), member 8
ENSMUSG00000004709	Cd244a	325.57	1.99876	0.405763	4.92592	8.39654e-07	6.73094e-06	CD244 molecule A
ENSMUSG00000062480	Acat3	33.0372	1.99701	0.844588	2.36448	0.0180556	0.0426779	acetyl-Coenzyme A acetyltransferase 3
ENSMUSG00000026447	Pik3c2b	637.124	1.9949	0.178263	11.1908	4.52477e-29	6.2412e-27	phosphatidylinositol-4-phosphate 3-kinase catalytic subunit type 2 beta
ENSMUSG00000100213	NA	37.993	1.99388	0.449859	4.43224	9.32573e-06	5.88011e-05	NA
ENSMUSG00000095651	NA	19.6485	1.99249	0.496295	4.01472	5.95156e-05	0.000306579	NA
ENSMUSG00000030208	Emp1	2096.37	1.99224	0.367733	5.41764	6.0391e-08	6.01747e-07	epithelial membrane protein 1
ENSMUSG00000104159	NA	8.2585	1.98967	0.76301	2.60766	0.00911631	0.0241395	NA
ENSMUSG00000086290	Snhg12	1040.8	1.98947	0.436088	4.56207	5.06516e-06	3.39917e-05	small nucleolar RNA host gene 12
ENSMUSG00000020205	Phlda1	369.453	1.98786	0.313606	6.33872	2.31683e-10	3.47421e-09	pleckstrin homology like domain, family A, member 1
ENSMUSG00000105471	NA	9.43123	1.98747	0.582859	3.40986	0.000649953	0.00252743	NA
ENSMUSG00000045466	Zfp956	759.43	1.98577	0.443358	4.47892	7.50205e-06	4.84368e-05	zinc finger protein 956
ENSMUSG00000071613	Gm10340	11.465	1.98497	0.524523	3.78432	0.000154129	0.000715951	predicted gene 10340
ENSMUSG00000056413	Adap1	424.482	1.9802	0.298255	6.63928	3.15217e-11	5.49162e-10	ArfGAP with dual PH domains 1
ENSMUSG00000086477	NA	16.2326	1.97771	0.635599	3.11157	0.00186096	0.00626071	NA
ENSMUSG00000038618	Rassf7	268.545	1.97668	0.380532	5.1945	2.05266e-07	1.85383e-06	Ras association (RalGDS/AF-6) domain family (N-terminal) member 7
ENSMUSG00000049709	Nlrp10	364.971	1.97628	0.289381	6.82932	8.53203e-12	1.61268e-10	NLR family, pyrin domain containing 10
ENSMUSG00000046207	Pik3r6	757.001	1.97594	0.257311	7.67921	1.60071e-14	4.39407e-13	phosphoinositide-3-kinase regulatory subunit 5
ENSMUSG00000085990	Gm16731	12.0967	1.97473	0.55103	3.5837	0.000338755	0.00142485	predicted gene, 16731
ENSMUSG00000116097	Gm36738	21.3863	1.97104	0.478693	4.11755	3.82928e-05	0.000208518	predicted gene, 36738
ENSMUSG00000020142	Slc1a4	736.04	1.97066	0.556538	3.54092	0.000398732	0.00164464	solute carrier family 1 (glutamate/neutral amino acid transporter), member 4
ENSMUSG00000021196	Pfkp	5682.54	1.96995	0.362546	5.43365	5.5214e-08	5.55133e-07	phosphofructokinase, platelet
ENSMUSG00000121318	NA	51.7466	1.96717	0.502343	3.91599	9.00335e-05	0.000443917	NA
ENSMUSG00000020599	Rgs9	25.4252	1.96628	0.457656	4.29642	1.73576e-05	0.000102986	regulator of G-protein signaling 9
ENSMUSG00000022849	Hspbap1	164.695	1.96487	0.244624	8.03219	9.57496e-16	3.18339e-14	Hspb associated protein 1
ENSMUSG00000002808	Epdr1	106.521	1.96417	0.503706	3.89944	9.64164e-05	0.000471488	ependymin related protein 1 (zebrafish)
ENSMUSG00000029084	Cd38	1735.83	1.9617	0.41438	4.73407	2.20063e-06	1.60387e-05	CD38 antigen
ENSMUSG00000022015	Tnfsf11	1380.68	1.96098	0.371629	5.27671	1.31524e-07	1.23115e-06	tumor necrosis factor (ligand) superfamily, member 11
ENSMUSG00000113440	NA	32.3491	1.9547	0.627568	3.11473	0.00184115	0.0062116	NA
ENSMUSG00000024646	Cyb5a	2409.62	1.95412	0.153103	12.7635	2.62265e-37	6.63213e-35	cytochrome b5 type A (microsomal)
ENSMUSG00000032114	Slc37a4	628.598	1.95402	0.409362	4.77333	1.812e-06	1.3483e-05	solute carrier family 37 (glucose-6-phosphate transporter), member 4
ENSMUSG00000022218	Tgm1	71.8939	1.95384	0.694034	2.81518	0.00487492	0.0142916	transglutaminase 1, K polypeptide
ENSMUSG00000022848	Slc49a4	249.134	1.95305	0.448741	4.35228	1.34731e-05	8.15913e-05	solute carrier family 49 member 4
ENSMUSG00000089736	Tgfbr3l	94.8246	1.94679	0.332654	5.85227	4.84894e-09	5.86866e-08	transforming growth factor, beta receptor III-like
ENSMUSG00000033740	St18	16.7265	1.94582	0.710871	2.73724	0.00619573	0.017491	suppression of tumorigenicity 18
ENSMUSG00000030742	Lat	1273.52	1.93907	0.641892	3.02086	0.00252058	0.00812602	linker for activation of T cells
ENSMUSG00000105694	NA	4.29019	1.93659	0.772274	2.50764	0.012154	0.0307162	NA
ENSMUSG00000064262	Gimap8	875.566	1.93455	0.199062	9.71831	2.51934e-22	1.86052e-20	GTPase, IMAP family member 8
ENSMUSG00000028073	Pear1	339.287	1.93407	0.554887	3.48552	0.000491181	0.00197395	platelet endothelial aggregation receptor 1
ENSMUSG00000121115	NA	6.82682	1.92991	0.788198	2.44851	0.0143449	0.0352705	NA
ENSMUSG00000059866	Tnip2	341.351	1.92806	0.379067	5.08633	3.65057e-07	3.13415e-06	TNFAIP3 interacting protein 2
ENSMUSG00000054263	Lifr	233.681	1.9274	0.381754	5.0488	4.44591e-07	3.74569e-06	LIF receptor alpha
ENSMUSG00000108543	NA	5.0405	1.92672	0.823299	2.34025	0.019271	0.0451669	NA
ENSMUSG00000114241	Gm30108	11.1464	1.9267	0.714569	2.6963	0.00701136	0.0193645	predicted gene, 30108
ENSMUSG00000011263	Exoc3l2	6.47454	1.92658	0.786022	2.45105	0.0142439	0.0350888	exocyst complex component 3-like 2
ENSMUSG00000022094	Slc39a14	1462.58	1.92653	0.224627	8.57657	9.77479e-18	4.27071e-16	solute carrier family 39 (zinc transporter), member 14
ENSMUSG00000106990	NA	168.687	1.92613	0.562447	3.42456	0.0006158	0.00241034	NA
ENSMUSG00000076754	Trgv2	25.0839	1.92352	0.721548	2.66582	0.00768004	0.0208728	T cell receptor gamma variable 2
ENSMUSG00000079418	Atg4a	1364.99	1.92315	0.383029	5.02089	5.14329e-07	4.29852e-06	autophagy related 4A, cysteine peptidase
ENSMUSG00000037224	Zfyve28	25.1479	1.92279	0.752599	2.55486	0.010623	0.0274328	zinc finger, FYVE domain containing 28
ENSMUSG00000061833	Gm6311	7.27154	1.9224	0.796306	2.41415	0.0157718	0.0381606	ribosomal protein S2 pseudogene
ENSMUSG00000000317	Bcl6b	21.7723	1.92047	0.638897	3.00591	0.00264784	0.00846598	B cell CLL/lymphoma 6, member B
ENSMUSG00000037593	Rskr	14.8785	1.91917	0.679634	2.82383	0.00474533	0.0139978	ribosomal protein S6 kinase related
ENSMUSG00000078566	Bnip3	5314.66	1.91832	0.324759	5.9069	3.48598e-09	4.3129e-08	BCL2/adenovirus E1B interacting protein 3
ENSMUSG00000064307	Lrrc51	28.0095	1.91788	0.37542	5.10862	3.24524e-07	2.81659e-06	leucine rich repeat containing 51
ENSMUSG00000036040	Adamtsl2	39.2537	1.91547	0.6204	3.08748	0.00201861	0.00672871	ADAMTS-like 2
ENSMUSG00000120316	NA	25.9745	1.91494	0.680936	2.81222	0.00492013	0.0144191	NA
ENSMUSG00000054708	Ankrd24	120.384	1.91485	0.368586	5.19513	2.04579e-07	1.84863e-06	ankyrin repeat domain 24
ENSMUSG00000085956	NA	14.1211	1.91416	0.57344	3.33803	0.000843744	0.00317354	NA
ENSMUSG00000026672	Optn	242.565	1.90889	0.291373	6.55136	5.70143e-11	9.5539e-10	optineurin
ENSMUSG00000086714	0610009E02Rik	10.3534	1.90796	0.624844	3.05349	0.00226193	0.00742705	RIKEN cDNA 0610009E02 gene
ENSMUSG00000027351	Spred1	3607.61	1.90318	0.167142	11.3866	4.87703e-30	6.95706e-28	sprouty protein with EVH-1 domain 1, related sequence
ENSMUSG00000046480	Scn4b	3241.02	1.90315	0.35744	5.32439	1.0129e-07	9.62172e-07	sodium channel, type IV, beta
ENSMUSG00000042500	Ago4	232.048	1.89802	0.318315	5.96271	2.48081e-09	3.15105e-08	argonaute RISC catalytic subunit 4
ENSMUSG00000035273	Hpse	397.662	1.89601	0.469904	4.03489	5.46286e-05	0.000284656	heparanase
ENSMUSG00000076752	Trgc2	10611.9	1.89575	0.26673	7.10737	1.18273e-12	2.59051e-11	T cell receptor gamma, constant 2
ENSMUSG00000025491	Ifitm1	3850.56	1.89433	0.391406	4.83981	1.29965e-06	1.00005e-05	interferon induced transmembrane protein 1
ENSMUSG00000040631	Dok4	55.5437	1.89208	0.47598	3.97512	7.03425e-05	0.000356519	docking protein 4
ENSMUSG00000042632	Pla2g6	412.898	1.88748	0.32282	5.84684	5.00991e-09	6.04158e-08	phospholipase A2, group VI
ENSMUSG00000030844	Rgs10	464.094	1.88196	0.429706	4.37966	1.18866e-05	7.28563e-05	regulator of G-protein signalling 10
ENSMUSG00000031513	Leprotl1	1511.64	1.88101	0.206198	9.12237	7.34981e-20	4.03514e-18	leptin receptor overlapping transcript-like 1
ENSMUSG00000006360	Crip1	4455.36	1.88006	0.396258	4.74455	2.08971e-06	1.53169e-05	cysteine-rich protein 1 (intestinal)
ENSMUSG00000026090	Cracdl	105.529	1.87894	0.395618	4.74938	2.04044e-06	1.50154e-05	capping protein inhibiting regulator of actin like
ENSMUSG00000050382	Kif7	80.1984	1.87265	0.279382	6.70283	2.04423e-11	3.66076e-10	kinesin family member 7
ENSMUSG00000102302	NA	128.145	1.8722	0.487927	3.83704	0.000124524	0.000591941	NA
ENSMUSG00000039782	Cpeb2	257.021	1.86632	0.50707	3.68059	0.00023269	0.00102904	cytoplasmic polyadenylation element binding protein 2
ENSMUSG00000032688	Malt1	2900.08	1.86478	0.424131	4.39671	1.09905e-05	6.7963e-05	MALT1 paracaspase
ENSMUSG00000108443	NA	293.946	1.8617	0.601049	3.09742	0.00195215	0.0065359	NA
ENSMUSG00000121476	NA	16.5892	1.86038	0.458245	4.05979	4.91172e-05	0.000259092	NA
ENSMUSG00000020484	Xbp1	8555.39	1.8577	0.306327	6.06442	1.32434e-09	1.75423e-08	X-box binding protein 1
ENSMUSG00000026922	Agpat2	227.172	1.85554	0.22692	8.17706	2.90851e-16	1.05528e-14	1-acylglycerol-3-phosphate O-acyltransferase 2 (lysophosphatidic acid acyltransferase, beta)
ENSMUSG00000067825	Pex26	216.38	1.85392	0.355994	5.20772	1.9118e-07	1.73507e-06	peroxisomal biogenesis factor 26
ENSMUSG00000029254	Stap1	849.059	1.85367	0.255874	7.24445	4.34209e-13	9.94095e-12	signal transducing adaptor family member 1
ENSMUSG00000067336	Bmpr2	1108.45	1.85214	0.26907	6.8835	5.83977e-12	1.12547e-10	bone morphogenetic protein receptor, type II (serine/threonine kinase)
ENSMUSG00000085085	1700086P04Rik	8.32699	1.85131	0.682234	2.71361	0.00665553	0.0185537	RIKEN cDNA 1700086P04 gene
ENSMUSG00000054894	Dmac2l	185.095	1.84646	0.343153	5.38086	7.41312e-08	7.24809e-07	distal membrane arm assembly complex 2 like
ENSMUSG00000019935	Slc17a8	148.639	1.84637	0.614243	3.00592	0.00264779	0.00846598	solute carrier family 17 (sodium-dependent inorganic phosphate cotransporter), member 8
ENSMUSG00000031342	Gpm6b	379.616	1.84308	0.443804	4.15291	3.28272e-05	0.000181901	glycoprotein m6b
ENSMUSG00000007207	Stx1a	194.566	1.8428	0.425229	4.33367	1.46643e-05	8.81021e-05	syntaxin 1A (brain)
ENSMUSG00000120898	NA	54.3244	1.84092	0.431979	4.26158	2.02985e-05	0.000118704	NA
ENSMUSG00000036863	Syde2	338.179	1.84057	0.596051	3.08794	0.00201549	0.00671963	synapse defective 1, Rho GTPase, homolog 2 (C. elegans)
ENSMUSG00000047996	Prrg1	72.2543	1.84035	0.564882	3.25794	0.00112225	0.0040718	proline rich Gla (G-carboxyglutamic acid) 1
ENSMUSG00000108190	NA	12.0785	1.83902	0.535892	3.4317	0.0005998	0.00235434	NA
ENSMUSG00000000732	Icosl	113.113	1.83793	0.548357	3.35171	0.000803147	0.00304648	icos ligand
ENSMUSG00000026921	Egfl7	194.767	1.83731	0.405329	4.53288	5.81853e-06	3.85822e-05	EGF-like domain 7
ENSMUSG00000053574	4930563E22Rik	11.8818	1.83354	0.756631	2.42329	0.0153807	0.0373768	RIKEN cDNA 4930563E22 gene
ENSMUSG00000052609	Plekhg3	610.795	1.83292	0.203924	8.98827	2.51159e-19	1.278e-17	pleckstrin homology domain containing, family G (with RhoGef domain) member 3
ENSMUSG00000039031	Arhgap18	2233.23	1.8318	0.194082	9.43828	3.78933e-21	2.49976e-19	Rho GTPase activating protein 18
ENSMUSG00000073600	Prob1	197.013	1.83155	0.275061	6.65869	2.76272e-11	4.85877e-10	proline rich basic protein 1
ENSMUSG00000073274	NA	29.9757	1.83052	0.507895	3.60413	0.000313196	0.00133416	NA
ENSMUSG00000093456	NA	16.6891	1.82974	0.657283	2.78379	0.00537278	0.0154898	NA
ENSMUSG00000046808	Atp10d	519.89	1.82945	0.260835	7.0138	2.31938e-12	4.80278e-11	ATPase, class V, type 10D
ENSMUSG00000080950	NA	11.1766	1.82819	0.530357	3.4471	0.000566647	0.00224054	NA
ENSMUSG00000040231	Syngr4	12.7636	1.8276	0.602218	3.03479	0.00240705	0.0078232	synaptogyrin 4
ENSMUSG00000034105	Meak7	146.472	1.8255	0.304023	6.00447	1.91952e-09	2.47198e-08	MTOR associated protein , eak-7 homolog
ENSMUSG00000073664	Nbeal1	670.388	1.82497	0.345135	5.28769	1.23869e-07	1.16472e-06	neurobeachin like 1
ENSMUSG00000030691	Fchsd2	1430.19	1.82393	0.282463	6.45723	1.0664e-10	1.69507e-09	FCH and double SH3 domains 2
ENSMUSG00000116908	NA	99.4997	1.82338	0.570281	3.19733	0.00138705	0.00487467	NA
ENSMUSG00000018509	Cenpv	58.0867	1.82266	0.458042	3.97925	6.9134e-05	0.000350989	centromere protein V
ENSMUSG00000109784	NA	13.5161	1.82028	0.485216	3.75149	0.000175789	0.000805577	NA
ENSMUSG00000068154	Insm1	77.3518	1.81895	0.416873	4.36331	1.28108e-05	7.78634e-05	insulinoma-associated 1
ENSMUSG00000049625	Tifab	3071.96	1.81809	0.295929	6.14367	8.06355e-10	1.10766e-08	TRAF-interacting protein with forkhead-associated domain, family member B
ENSMUSG00000117818	NA	45.7251	1.81729	0.356305	5.10036	3.39e-07	2.92853e-06	NA
ENSMUSG00000025500	Lmntd2	42.8191	1.81517	0.492702	3.68412	0.000229498	0.00101573	lamin tail domain containing 2
ENSMUSG00000032578	Cish	5110.13	1.81183	0.397575	4.55719	5.18415e-06	3.46926e-05	cytokine inducible SH2-containing protein
ENSMUSG00000068417	Pnp2	1601.64	1.81134	0.3844	4.71211	2.45162e-06	1.77132e-05	purine-nucleoside phosphorylase 2
ENSMUSG00000045348	Nyap1	9.94216	1.80376	0.756193	2.38531	0.0170647	0.0407687	neuronal tyrosine-phosphorylated phosphoinositide 3-kinase adaptor 1
ENSMUSG00000034266	Batf	210.128	1.80082	0.243274	7.40242	1.33725e-13	3.24401e-12	basic leucine zipper transcription factor, ATF-like
ENSMUSG00000042595	Fam199x	1037	1.80035	0.326451	5.51492	3.48942e-08	3.63082e-07	family with sequence similarity 199, X-linked
ENSMUSG00000030830	Itgal	3620.39	1.7996	0.215509	8.35044	6.80067e-17	2.63961e-15	integrin alpha L
ENSMUSG00000074218	Cox7a1	117.224	1.79491	0.459243	3.90841	9.29041e-05	0.000456587	cytochrome c oxidase subunit 7A1
ENSMUSG00000038260	Trpm4	78.7801	1.79457	0.29898	6.0023	1.94537e-09	2.50334e-08	transient receptor potential cation channel, subfamily M, member 4
ENSMUSG00000051790	Nlgn2	58.9724	1.79031	0.73916	2.42209	0.0154315	0.0374621	neuroligin 2
ENSMUSG00000049804	Armcx4	1359.4	1.78979	0.233812	7.65482	1.93582e-14	5.24655e-13	armadillo repeat containing, X-linked 4
ENSMUSG00000075591	Gm10874	14.3491	1.78823	0.621813	2.87584	0.00402956	0.012133	predicted gene 10874
ENSMUSG00000080058	NA	16.031	1.78768	0.775365	2.3056	0.0211328	0.0488175	NA
ENSMUSG00000028199	Cryz	288.066	1.78642	0.208441	8.57041	1.03114e-17	4.49342e-16	crystallin, zeta
ENSMUSG00000024330	Col11a2	396.471	1.78288	0.226593	7.86823	3.59702e-15	1.08647e-13	collagen, type XI, alpha 2
ENSMUSG00000062175	Tgif2	412.813	1.78177	0.276138	6.45245	1.10056e-10	1.74604e-09	TGFB-induced factor homeobox 2
ENSMUSG00000040511	Pvr	456.426	1.77432	0.261476	6.78578	1.15461e-11	2.13642e-10	poliovirus receptor
ENSMUSG00000117916	9630028I04Rik	91.8142	1.77004	0.493388	3.58753	0.000333829	0.00140733	RIKEN cDNA 9630028I04 gene
ENSMUSG00000084806	Gm15232	66.7649	1.76881	0.526004	3.36273	0.000771762	0.0029408	predicted gene 15232
ENSMUSG00000112254	NA	35.7043	1.76839	0.619799	2.85316	0.00432868	0.0129195	NA
ENSMUSG00000120556	NA	96.1784	1.76632	0.26522	6.65985	2.7411e-11	4.82584e-10	NA
ENSMUSG00000072568	Lratd2	1444.64	1.76535	0.211746	8.33714	7.61104e-17	2.94729e-15	LRAT domain containing 1
ENSMUSG00000019891	Dcbld1	229.1	1.76304	0.238987	7.37712	1.61747e-13	3.88984e-12	discoidin, CUB and LCCL domain containing 1
ENSMUSG00000037395	Rcor3	404.989	1.75821	0.365777	4.80679	1.53373e-06	1.16249e-05	REST corepressor 3
ENSMUSG00000020120	Plek	2439.67	1.7582	0.429722	4.09149	4.28614e-05	0.000230198	pleckstrin
ENSMUSG00000002058	Unc119	426.129	1.75715	0.279058	6.29674	3.03978e-10	4.48973e-09	unc-119 lipid binding chaperone
ENSMUSG00000103039	NA	88.2939	1.75546	0.657692	2.66913	0.0076049	0.0206955	NA
ENSMUSG00000097823	NA	16.4568	1.75204	0.464936	3.76834	0.000164338	0.000758599	NA
ENSMUSG00000039783	Kmo	257.301	1.75077	0.433281	4.04073	5.32849e-05	0.000278611	kynurenine 3-monooxygenase (kynurenine 3-hydroxylase)
ENSMUSG00000041235	Chd7	915.445	1.74366	0.357833	4.87283	1.10008e-06	8.61989e-06	chromodomain helicase DNA binding protein 7
ENSMUSG00000092323	NA	5.97798	1.7414	0.710969	2.44934	0.0143119	0.0352153	NA
ENSMUSG00000046329	Slc25a23	193.077	1.74042	0.482498	3.6071	0.000309641	0.00132104	solute carrier family 25 (mitochondrial carrier; phosphate carrier), member 23
ENSMUSG00000039787	Cercam	226.275	1.74023	0.379864	4.58121	4.62299e-06	3.12253e-05	cerebral endothelial cell adhesion molecule
ENSMUSG00000042010	Acacb	22.8824	1.73517	0.701598	2.47316	0.0133923	0.0333128	acetyl-Coenzyme A carboxylase beta
ENSMUSG00000115276	NA	97.7062	1.73474	0.53193	3.26123	0.00110931	0.00403187	NA
ENSMUSG00000102559	NA	51.8872	1.73381	0.47543	3.64684	0.000265489	0.00115541	NA
ENSMUSG00000037251	Pomk	239.031	1.73277	0.281159	6.16295	7.14015e-10	9.89777e-09	protein-O-mannose kinase
ENSMUSG00000120539	NA	58.0081	1.73124	0.422827	4.09444	4.23181e-05	0.000227909	NA
ENSMUSG00000041836	Ptpre	678.158	1.72953	0.156349	11.062	1.91872e-28	2.56187e-26	protein tyrosine phosphatase, receptor type, E
ENSMUSG00000037172	Dennd11	1058.93	1.72725	0.262485	6.58036	4.69304e-11	7.9439e-10	DENN domain containing 11
ENSMUSG00000027314	Dll4	81.2121	1.72589	0.455131	3.79207	0.000149397	0.000696881	delta like canonical Notch ligand 4
ENSMUSG00000085189	NA	21.3667	1.71882	0.475187	3.61716	0.000297858	0.00127566	NA
ENSMUSG00000032648	Pygm	404.299	1.71762	0.463605	3.70492	0.000211458	0.000945416	muscle glycogen phosphorylase
ENSMUSG00000043931	Gimap7	424.278	1.71528	0.439902	3.89923	9.64985e-05	0.000471613	GTPase, IMAP family member 7
ENSMUSG00000097766	5730420D15Rik	24.2352	1.71372	0.407163	4.20892	2.5659e-05	0.00014606	RIKEN cDNA 5730420D15 gene
ENSMUSG00000045345	NA	9.68023	1.71225	0.677144	2.52864	0.0114506	0.0292084	NA
ENSMUSG00000042265	Trem1	663.948	1.71208	0.567551	3.01661	0.0025562	0.00823134	triggering receptor expressed on myeloid cells 1
ENSMUSG00000031155	Pim2	2050.76	1.71076	0.535209	3.19643	0.00139141	0.00488795	proviral integration site 2
ENSMUSG00000017390	Aldoc	365.096	1.70956	0.561833	3.04283	0.00234365	0.00764571	aldolase C, fructose-bisphosphate
ENSMUSG00000104969	NA	6.8358	1.70933	0.699021	2.44532	0.0144724	0.0355265	NA
ENSMUSG00000112925	Gm31763	18.3859	1.70434	0.548291	3.10847	0.00188062	0.00631285	predicted gene, 31763
ENSMUSG00000116165	Pdxp	544.26	1.70119	0.367998	4.62284	3.78518e-06	2.60837e-05	pyridoxal (pyridoxine, vitamin B6) phosphatase
ENSMUSG00000071669	Snx29	406.884	1.70084	0.321181	5.29558	1.18642e-07	1.11683e-06	sorting nexin 29
ENSMUSG00000031562	Dctd	582.409	1.69922	0.285089	5.9603	2.51776e-09	3.19312e-08	dCMP deaminase
ENSMUSG00000040111	Gramd1b	744.956	1.69666	0.299977	5.65598	1.54961e-08	1.72419e-07	GRAM domain containing 1B
ENSMUSG00000030123	Plxnd1	1873.95	1.69354	0.338442	5.00394	5.617e-07	4.65943e-06	plexin D1
ENSMUSG00000032698	Lmo2	272.435	1.69115	0.31494	5.36977	7.88392e-08	7.67509e-07	LIM domain only 2
ENSMUSG00000006494	Pdk1	6398.48	1.68912	0.236268	7.14915	8.73197e-13	1.93799e-11	pyruvate dehydrogenase kinase, isoenzyme 1
ENSMUSG00000030729	Pgm2l1	2230.36	1.68586	0.103592	16.274	1.50956e-59	1.39969e-56	phosphoglucomutase 2-like 1
ENSMUSG00000121008	NA	35.7473	1.6855	0.360213	4.67919	2.88016e-06	2.04378e-05	NA
ENSMUSG00000020131	Pcsk4	116.621	1.68505	0.395968	4.25553	2.08556e-05	0.000121664	proprotein convertase subtilisin/kexin type 4
ENSMUSG00000103527	NA	381.669	1.68505	0.311399	5.41121	6.26009e-08	6.21171e-07	NA
ENSMUSG00000036225	Kctd1	201.453	1.68378	0.28705	5.86581	4.46938e-09	5.45278e-08	potassium channel tetramerisation domain containing 1
ENSMUSG00000102411	NA	27.9537	1.68221	0.664226	2.53259	0.0113223	0.0289385	NA
ENSMUSG00000038550	Ciart	179.866	1.67915	0.590789	2.84222	0.00448007	0.0133189	circadian associated repressor of transcription
ENSMUSG00000002910	Arrdc2	282.779	1.67853	0.324872	5.16675	2.38193e-07	2.1289e-06	arrestin domain containing 2
ENSMUSG00000014177	Tvp23b	694.974	1.67853	0.339379	4.94588	7.58015e-07	6.12653e-06	trans-golgi network vesicle protein 23B
ENSMUSG00000060579	Fhit	23.8584	1.67806	0.551667	3.0418	0.00235166	0.00766737	fragile histidine triad gene
ENSMUSG00000044629	Cnrip1	268.903	1.67741	0.424146	3.95479	7.66009e-05	0.000384386	cannabinoid receptor interacting protein 1
ENSMUSG00000020424	Castor1	52.3401	1.67486	0.434006	3.85906	0.000113825	0.000548268	cytosolic arginine sensor for mTORC1 subunit 1
ENSMUSG00000031600	Vps37a	1258.38	1.671	0.303847	5.49948	3.8092e-08	3.939e-07	vacuolar protein sorting 37A
ENSMUSG00000033065	Pfkm	632.705	1.66696	0.315603	5.28181	1.27912e-07	1.20138e-06	phosphofructokinase, muscle
ENSMUSG00000095457	NA	144.928	1.6666	0.331426	5.02858	4.94124e-07	4.13795e-06	NA
ENSMUSG00000023882	Zfp54	296.907	1.66594	0.283567	5.87496	4.22949e-09	5.19045e-08	zinc finger protein 54
ENSMUSG00000041684	Bivm	601.201	1.66199	0.238727	6.96186	3.35804e-12	6.73625e-11	basic, immunoglobulin-like variable motif containing
ENSMUSG00000030084	Plxna1	4565.15	1.66108	0.225104	7.37917	1.59283e-13	3.83612e-12	plexin A1
ENSMUSG00000030695	Aldoa	27039.2	1.66073	0.429806	3.86392	0.000111584	0.000538715	aldolase A, fructose-bisphosphate
ENSMUSG00000103898	NA	29.6942	1.65963	0.64867	2.55851	0.0105122	0.0271887	NA
ENSMUSG00000048550	Thnsl1	157.688	1.65925	0.483116	3.43448	0.000593699	0.00233314	threonine synthase-like 1 (bacterial)
ENSMUSG00000024109	Nrxn1	369.384	1.65793	0.386628	4.28819	1.80134e-05	0.00010641	neurexin I
ENSMUSG00000026471	Mr1	590.064	1.65397	0.263784	6.27018	3.60642e-10	5.24313e-09	major histocompatibility complex, class I-related
ENSMUSG00000121053	NA	27.7584	1.65271	0.559449	2.95417	0.00313513	0.00980426	NA
ENSMUSG00000087424	5730405O15Rik	18.8547	1.65215	0.602542	2.74197	0.0061072	0.0172703	RIKEN cDNA 5730405O15 gene
ENSMUSG00000060470	Adgrg3	3573.68	1.64996	0.276312	5.97137	2.35272e-09	2.99976e-08	adhesion G protein-coupled receptor G3
ENSMUSG00000020604	Arsg	44.1053	1.64982	0.399124	4.13361	3.57111e-05	0.00019623	arylsulfatase G
ENSMUSG00000070691	Runx3	2024.37	1.64933	0.243584	6.77109	1.27816e-11	2.3468e-10	runt related transcription factor 3
ENSMUSG00000031532	Saraf	1418.31	1.64838	0.279284	5.90217	3.58754e-09	4.43527e-08	store-operated calcium entry-associated regulatory factor
ENSMUSG00000025959	Klf7	748.698	1.64605	0.225884	7.28718	3.1651e-13	7.35632e-12	Kruppel-like factor 7 (ubiquitous)
ENSMUSG00000044716	Dok7	171.644	1.6452	0.256792	6.40673	1.48675e-10	2.29757e-09	docking protein 7
ENSMUSG00000040811	Eml2	349.129	1.64217	0.212825	7.71608	1.19963e-14	3.34253e-13	echinoderm microtubule associated protein like 2
ENSMUSG00000061723	Tnnt3	26.9419	1.64104	0.65736	2.49641	0.0125459	0.0315349	troponin T3, skeletal, fast
ENSMUSG00000030589	Rasgrp4	169.019	1.63873	0.452144	3.62436	0.000289674	0.00124637	RAS guanyl releasing protein 4
ENSMUSG00000030309	Caprin2	270.607	1.63798	0.504368	3.24759	0.00116387	0.0042018	caprin family member 2
ENSMUSG00000103973	NA	7.29967	1.63706	0.645134	2.53756	0.011163	0.028597	NA
ENSMUSG00000099764	Rps10-ps2	15.5589	1.63609	0.481695	3.39653	0.000682458	0.00263785	ribosomal protein S10, pseudogene 2
ENSMUSG00000041729	Coro2b	296.959	1.63467	0.303461	5.38674	7.1748e-08	7.03156e-07	coronin, actin binding protein, 2B
ENSMUSG00000038180	Spag4	51.6893	1.63392	0.388977	4.20055	2.66268e-05	0.000151157	sperm associated antigen 4
ENSMUSG00000091534	NA	5.29353	1.63364	0.709221	2.30343	0.0212547	0.0490449	NA
ENSMUSG00000034833	Tespa1	932.3	1.63223	0.31516	5.17906	2.23006e-07	2.00538e-06	thymocyte expressed, positive selection associated 1
ENSMUSG00000106825	NA	71.7415	1.63066	0.425867	3.82904	0.000128643	0.000609439	NA
ENSMUSG00000090248	NA	7.35992	1.626	0.680752	2.38853	0.0169159	0.0404673	NA
ENSMUSG00000116226	NA	27.1293	1.62434	0.446996	3.6339	0.000279167	0.00120676	NA
ENSMUSG00000087120	NA	37.8359	1.62397	0.400615	4.05371	5.04117e-05	0.00026525	NA
ENSMUSG00000037907	Ankrd13b	190.336	1.62241	0.226472	7.16386	7.84385e-13	1.74552e-11	ankyrin repeat domain 13b
ENSMUSG00000085385	NA	1000.07	1.6223	0.272673	5.94961	2.68775e-09	3.39581e-08	NA
ENSMUSG00000075269	Bex6	68.3141	1.61847	0.421053	3.84385	0.000121118	0.000578385	brain expressed family member 6
ENSMUSG00000074646	6430550D23Rik	19.1545	1.61804	0.3702	4.37072	1.23839e-05	7.55988e-05	RIKEN cDNA 6430550D23 gene
ENSMUSG00000059482	Cfap418	361.113	1.61425	0.337747	4.77948	1.75753e-06	1.31539e-05	cilia and flagella associated protein 418
ENSMUSG00000026749	Nek6	782.226	1.6127	0.229408	7.02985	2.06758e-12	4.31349e-11	NIMA (never in mitosis gene a)-related expressed kinase 6
ENSMUSG00000020396	Nefh	626.983	1.61265	0.381577	4.22628	2.37582e-05	0.000136497	neurofilament, heavy polypeptide
ENSMUSG00000121161	NA	92.1629	1.61214	0.612024	2.63411	0.00843572	0.0225701	NA
ENSMUSG00000111610	NA	19.5736	1.61199	0.57818	2.78804	0.00530281	0.0153307	NA
ENSMUSG00000109489	NA	10.5213	1.61181	0.649311	2.48234	0.0130522	0.032606	NA
ENSMUSG00000040663	Clcf1	199.429	1.61129	0.670995	2.40134	0.0163353	0.039296	cardiotrophin-like cytokine factor 1
ENSMUSG00000001665	Gstt3	186.868	1.60681	0.204224	7.8679	3.60637e-15	1.08647e-13	glutathione S-transferase, theta 3
ENSMUSG00000038523	1700003F12Rik	6.69044	1.60615	0.609018	2.63727	0.00835753	0.0224076	RIKEN cDNA 1700003F12 gene
ENSMUSG00000021065	Fut8	4559.14	1.60593	0.166858	9.62451	6.30053e-22	4.39983e-20	fucosyltransferase 8
ENSMUSG00000097207	6030443J06Rik	23.0644	1.6051	0.514754	3.11819	0.00181964	0.00615396	RIKEN cDNA 6030443J06 gene
ENSMUSG00000096986	4930509E16Rik	105.731	1.60243	0.24888	6.43857	1.20602e-10	1.90071e-09	RIKEN cDNA 4930509E16 gene
ENSMUSG00000037169	Mycn	2238.09	1.60189	0.321241	4.98658	6.14566e-07	5.06274e-06	v-myc avian myelocytomatosis viral related oncogene, neuroblastoma derived
ENSMUSG00000023495	Pcbp4	265.387	1.60083	0.342092	4.67952	2.87548e-06	2.04133e-05	poly(rC) binding protein 4
ENSMUSG00000024055	Cyp4f13	244.25	1.59687	0.310445	5.14381	2.69221e-07	2.3774e-06	cytochrome P450, family 4, subfamily f, polypeptide 13
ENSMUSG00000023883	Phf10	2761.22	1.59569	0.299558	5.32681	9.99519e-08	9.50539e-07	PHD finger protein 10
ENSMUSG00000021223	Papln	9.33111	1.5954	0.608846	2.62036	0.0087837	0.0233836	papilin, proteoglycan-like sulfated glycoprotein
ENSMUSG00000038569	Rad9b	109.854	1.59272	0.394328	4.03908	5.36621e-05	0.000280319	RAD9 checkpoint clamp component B
ENSMUSG00000015647	Lama5	263.044	1.5912	0.618603	2.57226	0.0101038	0.0263036	laminin, alpha 5
ENSMUSG00000024486	Hbegf	111.229	1.59006	0.570621	2.78654	0.00532746	0.0153913	heparin-binding EGF-like growth factor
ENSMUSG00000036503	Rnf13	2657.46	1.58801	0.258658	6.13943	8.28184e-10	1.13391e-08	ring finger protein 13
ENSMUSG00000114968	A630019I02Rik	14.6842	1.58651	0.58419	2.71575	0.00661252	0.0184511	RIKEN cDNA A630019I02 gene
ENSMUSG00000014786	Slc9a5	463.741	1.58463	0.236978	6.68682	2.28077e-11	4.04608e-10	solute carrier family 9 (sodium/hydrogen exchanger), member 5
ENSMUSG00000038174	Fam126b	1197.13	1.58316	0.335697	4.71605	2.40471e-06	1.73818e-05	family with sequence similarity 126, member B
ENSMUSG00000120245	NA	7.41651	1.58216	0.583269	2.71257	0.00667634	0.0186055	NA
ENSMUSG00000039753	Fbxl5	3663.92	1.58077	0.245461	6.44001	1.19463e-10	1.88454e-09	F-box and leucine-rich repeat protein 5
ENSMUSG00000109243	NA	76.8612	1.58067	0.524825	3.0118	0.00259702	0.00833385	NA
ENSMUSG00000072825	Cep170b	1237.18	1.58049	0.260703	6.0624	1.34107e-09	1.77076e-08	centrosomal protein 170B
ENSMUSG00000078651	Aoc2	207.86	1.57904	0.339613	4.64952	3.32703e-06	2.32725e-05	amine oxidase, copper containing 2 (retina-specific)
ENSMUSG00000031398	Plxna3	142.102	1.57755	0.545161	2.89374	0.00380687	0.0115626	plexin A3
ENSMUSG00000026782	Abi2	1117.7	1.57731	0.125742	12.544	4.28679e-36	1.0077e-33	abl interactor 2
ENSMUSG00000020482	Ccdc117	2084.98	1.57554	0.289844	5.4358	5.45502e-08	5.48791e-07	coiled-coil domain containing 117
ENSMUSG00000039512	Uhrf1bp1	733.276	1.57366	0.290754	5.41236	6.21991e-08	6.17551e-07	UHRF1 (ICBP90) binding protein 1
ENSMUSG00000038225	Primpol	883.404	1.57365	0.34308	4.58682	4.50055e-06	3.05218e-05	primase and polymerase (DNA-directed)
ENSMUSG00000026944	Abca2	2113.81	1.57232	0.191842	8.19589	2.48741e-16	9.06438e-15	ATP-binding cassette, sub-family A (ABC1), member 2
ENSMUSG00000041429	Nthl1	108.591	1.56816	0.386514	4.05719	4.96668e-05	0.00026166	nth (endonuclease III)-like 1 (E.coli)
ENSMUSG00000034282	Evpl	96.7394	1.56714	0.486672	3.22012	0.00128137	0.00456189	envoplakin
ENSMUSG00000058402	Zfp420	141.752	1.56709	0.388944	4.02908	5.5995e-05	0.00029123	zinc finger protein 420
ENSMUSG00000031644	Nek1	883.876	1.56419	0.309482	5.05421	4.32171e-07	3.65397e-06	NIMA (never in mitosis gene a)-related expressed kinase 1
ENSMUSG00000108753	NA	15.1059	1.56365	0.669589	2.33523	0.0195312	0.0456676	NA
ENSMUSG00000038393	Txnip	11922.5	1.5625	0.462826	3.37601	0.000735465	0.00281793	thioredoxin interacting protein
ENSMUSG00000028420	Tmem38b	206.279	1.56192	0.336063	4.6477	3.35656e-06	2.34692e-05	transmembrane protein 38B
ENSMUSG00000040350	Trim7	22.9494	1.56152	0.672189	2.32305	0.0201767	0.0468814	tripartite motif-containing 7
ENSMUSG00000074754	Smim26	176.262	1.5615	0.250588	6.23134	4.62454e-10	6.58001e-09	small integral membrane protein 26
ENSMUSG00000030257	Srgap3	122.721	1.56045	0.675695	2.3094	0.0209214	0.0484028	SLIT-ROBO Rho GTPase activating protein 3
ENSMUSG00000121171	NA	61.7109	1.56034	0.541526	2.88137	0.00395952	0.0119437	NA
ENSMUSG00000033233	Trim45	100.012	1.55879	0.410205	3.80003	0.000144679	0.000676194	tripartite motif-containing 45
ENSMUSG00000087159	Gm15246	15.1051	1.55677	0.514457	3.02605	0.00247774	0.00801734	predicted gene 15246
ENSMUSG00000031431	Tsc22d3	1926.26	1.55659	0.321659	4.83925	1.30327e-06	1.00238e-05	TSC22 domain family, member 3
ENSMUSG00000034353	Ramp1	194.053	1.55391	0.335173	4.63615	3.54964e-06	2.46335e-05	receptor (calcitonin) activity modifying protein 1
ENSMUSG00000073538	NA	947.555	1.55141	0.457709	3.38951	0.000700188	0.00269701	NA
ENSMUSG00000043262	Uevld	794.874	1.55035	0.321549	4.8215	1.42486e-06	1.08738e-05	UEV and lactate/malate dehyrogenase domains
ENSMUSG00000086606	NA	31.819	1.54899	0.386885	4.00374	6.235e-05	0.000319601	NA
ENSMUSG00000017747	Ghdc	177.684	1.54818	0.288943	5.35808	8.41101e-08	8.12383e-07	GH3 domain containing
ENSMUSG00000074093	Svip	124.607	1.54595	0.405727	3.81031	0.000138792	0.000651968	small VCP/p97-interacting protein
ENSMUSG00000111291	NA	147.76	1.54561	0.332957	4.64207	3.44942e-06	2.40279e-05	NA
ENSMUSG00000040498	Igsf23	7.5944	1.54453	0.65381	2.36235	0.0181596	0.0429055	immunoglobulin superfamily, member 23
ENSMUSG00000109224	NA	15.7458	1.54412	0.616558	2.50442	0.0122653	0.0309507	NA
ENSMUSG00000031295	Phka2	1463.21	1.54276	0.318142	4.84928	1.2391e-06	9.60548e-06	phosphorylase kinase alpha 2
ENSMUSG00000033542	Arhgef5	374.013	1.54227	0.202141	7.62966	2.35374e-14	6.28543e-13	Rho guanine nucleotide exchange factor (GEF) 5
ENSMUSG00000005374	Tbl2	1382.53	1.53634	0.26832	5.72578	1.02957e-08	1.17294e-07	transducin (beta)-like 2
ENSMUSG00000009145	Dqx1	91.7989	1.53271	0.372336	4.11648	3.84695e-05	0.000209207	DEAQ RNA-dependent ATPase
ENSMUSG00000040618	Pck2	5594.29	1.53188	0.174825	8.76233	1.9125e-18	8.99144e-17	phosphoenolpyruvate carboxykinase 2 (mitochondrial)
ENSMUSG00000030924	Rexo5	515.811	1.53186	0.354013	4.32714	1.51061e-05	9.06256e-05	RNA exonuclease 5
ENSMUSG00000025486	Sirt3	874.094	1.53124	0.180068	8.5037	1.83642e-17	7.75946e-16	sirtuin 3
ENSMUSG00000031988	Vps26b	1254.88	1.52768	0.256375	5.95878	2.54133e-09	3.21568e-08	VPS26 retromer complex component B
ENSMUSG00000069255	Dusp22	585.043	1.52147	0.278531	5.46249	4.69507e-08	4.78393e-07	dual specificity phosphatase 22
ENSMUSG00000030161	Gabarapl1	1704.13	1.52095	0.316254	4.80927	1.51479e-06	1.14918e-05	gamma-aminobutyric acid (GABA) A receptor-associated protein-like 1
ENSMUSG00000040848	Sft2d2	7633.13	1.51992	0.296514	5.12595	2.96037e-07	2.5882e-06	SFT2 domain containing 2
ENSMUSG00000045886	Pam16l	138.183	1.51984	0.568984	2.67115	0.00755919	0.0205828	presequence translocase associated motor 16 like
ENSMUSG00000019528	Gyg	1152.05	1.51741	0.313508	4.84011	1.29768e-06	9.99108e-06	glycogenin
ENSMUSG00000024533	Spire1	343.707	1.51591	0.537697	2.81927	0.00481335	0.0141484	spire type actin nucleation factor 1
ENSMUSG00000033703	Fcsk	305.648	1.51564	0.242974	6.23788	4.43551e-10	6.33264e-09	fucose kinase
ENSMUSG00000081137	NA	52.5468	1.51479	0.28054	5.39953	6.68149e-08	6.57512e-07	NA
ENSMUSG00000052566	Hook2	238.358	1.51339	0.412528	3.66857	0.000243915	0.00107243	hook microtubule tethering protein 2
ENSMUSG00000104204	NA	17.6561	1.51121	0.49893	3.0289	0.00245443	0.00795733	NA
ENSMUSG00000090698	Apold1	110.213	1.50871	0.306499	4.92239	8.54922e-07	6.84348e-06	apolipoprotein L domain containing 1
ENSMUSG00000041954	Tnfrsf18	412.488	1.50757	0.631201	2.38841	0.0169215	0.0404673	tumor necrosis factor receptor superfamily, member 18
ENSMUSG00000027669	Gnb4	1938.91	1.50751	0.242461	6.21751	5.05115e-10	7.13833e-09	guanine nucleotide binding protein (G protein), beta 4
ENSMUSG00000020570	Sypl	2979.72	1.50616	0.318886	4.72321	2.32156e-06	1.68323e-05	synaptophysin-like protein
ENSMUSG00000025735	Rhbdl1	47.2418	1.50495	0.482046	3.122	0.00179624	0.0060847	rhomboid like 1
ENSMUSG00000055923	Aasdh	685.679	1.50361	0.307928	4.88298	1.04493e-06	8.23022e-06	aminoadipate-semialdehyde dehydrogenase
ENSMUSG00000099843	Gm7160	76.2606	1.50341	0.413537	3.63548	0.000277465	0.00120096	predicted gene 7160
ENSMUSG00000098488	Pla2g4b	74.9429	1.50303	0.496271	3.02864	0.00245654	0.00796265	phospholipase A2, group IVB (cytosolic)
ENSMUSG00000042097	Zfp239	208.278	1.50205	0.370823	4.05058	5.10902e-05	0.000268228	zinc finger protein 239
ENSMUSG00000032607	Amt	27.1877	1.50081	0.578641	2.59368	0.00949561	0.0249499	aminomethyltransferase
ENSMUSG00000015882	Lcorl	1101.04	1.4992	0.374187	4.00655	6.16112e-05	0.000316106	ligand dependent nuclear receptor corepressor-like
ENSMUSG00000066170	NA	44.9736	1.49515	0.428491	3.48933	0.000484237	0.00195074	NA
ENSMUSG00000024943	Smc5	3443.27	1.49329	0.366972	4.06923	4.71694e-05	0.000249923	structural maintenance of chromosomes 5
ENSMUSG00000015702	Anxa9	57.3974	1.49284	0.574363	2.59913	0.00934609	0.0245996	annexin A9
ENSMUSG00000048720	Tbc1d12	76.1966	1.49263	0.401894	3.71398	0.000204021	0.000916584	TBC1D12: TBC1 domain family, member 12
ENSMUSG00000009291	Pttg1ip	3735.06	1.49216	0.150498	9.91485	3.58807e-23	2.89299e-21	pituitary tumor-transforming 1 interacting protein
ENSMUSG00000038437	Mllt6	1672.55	1.49216	0.193807	7.6992	1.3692e-14	3.78345e-13	myeloid/lymphoid or mixed-lineage leukemia; translocated to, 6
ENSMUSG00000021213	Akr1c13	435.589	1.48967	0.31267	4.76435	1.89459e-06	1.40536e-05	aldo-keto reductase family 1, member C13
ENSMUSG00000097773	NA	7.48346	1.4891	0.621986	2.39411	0.0166608	0.0399927	NA
ENSMUSG00000024235	Map3k8	529.559	1.488	0.300751	4.9476	7.5136e-07	6.07683e-06	mitogen-activated protein kinase kinase kinase 8
ENSMUSG00000052031	Tagap1	2149.75	1.48602	0.378549	3.92557	8.65258e-05	0.000428903	T cell activation GTPase activating protein 1
ENSMUSG00000032373	Car12	361.476	1.48365	0.477176	3.10923	0.00187573	0.00629899	carbonic anhydrase 12
ENSMUSG00000042073	Abhd14b	163.509	1.48219	0.345266	4.29289	1.76366e-05	0.000104381	abhydrolase domain containing 14b
ENSMUSG00000027570	Col9a3	23.7138	1.48212	0.470258	3.15171	0.0016232	0.00556858	collagen, type IX, alpha 3
ENSMUSG00000001588	Acap1	5299.42	1.48198	0.163796	9.04773	1.45966e-19	7.61304e-18	ArfGAP with coiled-coil, ankyrin repeat and PH domains 1
ENSMUSG00000031860	Pbx4	66.5494	1.48155	0.408843	3.62376	0.000290356	0.00124866	pre B cell leukemia homeobox 4
ENSMUSG00000034271	Jdp2	147.313	1.4781	0.593967	2.48852	0.0128276	0.0321364	Jun dimerization protein 2
ENSMUSG00000097785	B230217O12Rik	123.384	1.47783	0.290811	5.08174	3.73987e-07	3.20423e-06	RIKEN cDNA B230217O12 gene
ENSMUSG00000085105	Gm12758	58.9087	1.4767	0.463547	3.18566	0.00144423	0.00504694	predicted gene 12758
ENSMUSG00000042121	Ssh1	779.111	1.47669	0.319582	4.62069	3.82466e-06	2.63014e-05	slingshot protein phosphatase 1
ENSMUSG00000041040	Fam117b	1504.58	1.4745	0.26775	5.50701	3.64969e-08	3.78814e-07	family with sequence similarity 117, member B
ENSMUSG00000103115	NA	19.0041	1.47431	0.50059	2.94515	0.00322798	0.0100513	NA
ENSMUSG00000059325	Hopx	242.364	1.47264	0.343326	4.28934	1.79204e-05	0.000105911	HOP homeobox
ENSMUSG00000028412	Slc44a1	463.593	1.4721	0.270117	5.44988	5.04039e-08	5.10462e-07	solute carrier family 44, member 1
ENSMUSG00000022051	Bnip3l	5728.41	1.47097	0.442488	3.32432	0.000886335	0.0033116	BCL2/adenovirus E1B interacting protein 3-like
ENSMUSG00000109279	NA	12.4476	1.46998	0.576188	2.55122	0.0107346	0.0276908	NA
ENSMUSG00000097519	4930558J18Rik	64.1646	1.46945	0.377733	3.89019	0.000100166	0.000487967	RIKEN cDNA 4930558J18 gene
ENSMUSG00000024163	Mapk8ip3	2626.78	1.46934	0.333321	4.40819	1.04237e-05	6.48419e-05	mitogen-activated protein kinase 8 interacting protein 3
ENSMUSG00000023088	Abcc1	901.508	1.46761	0.331573	4.4262	9.59055e-06	6.02886e-05	ATP-binding cassette, sub-family C (CFTR/MRP), member 1
ENSMUSG00000043909	Trp53bp1	1060.03	1.46708	0.38504	3.81022	0.000138844	0.000652028	transformation related protein 53 binding protein 1
ENSMUSG00000032290	Ptpn9	1457.72	1.46695	0.105718	13.876	8.85365e-44	3.51827e-41	protein tyrosine phosphatase, non-receptor type 9
ENSMUSG00000028957	Per3	222.634	1.46641	0.394797	3.71434	0.000203734	0.000915786	period circadian clock 3
ENSMUSG00000020712	Tcam1	153.741	1.46524	0.309087	4.74052	2.13167e-06	1.55905e-05	testicular cell adhesion molecule 1
ENSMUSG00000059708	Akap17b	257.113	1.46515	0.271288	5.40073	6.63711e-08	6.53916e-07	A kinase (PRKA) anchor protein 17B
ENSMUSG00000045327	6330549D23Rik	37.8324	1.46403	0.44249	3.30862	0.000937582	0.00347816	RIKEN cDNA 6330549D23 gene
ENSMUSG00000026181	Ppm1f	1785.07	1.46106	0.259756	5.62473	1.85796e-08	2.03074e-07	protein phosphatase 1F (PP2C domain containing)
ENSMUSG00000053219	Raet1e	72.3004	1.46023	0.47933	3.04639	0.00231608	0.00757354	retinoic acid early transcript 1E
ENSMUSG00000019027	Dnah1	381.725	1.45885	0.245667	5.93834	2.87918e-09	3.61304e-08	dynein, axonemal, heavy chain 1
ENSMUSG00000039086	Ss18l1	215.991	1.45742	0.417815	3.48819	0.000486301	0.00195811	SS18, nBAF chromatin remodeling complex subunit like 1
ENSMUSG00000072763	5430403G16Rik	155.483	1.45718	0.229429	6.35136	2.13426e-10	3.22069e-09	RIKEN cDNA 5430403G16 gene
ENSMUSG00000031974	Abcb10	308.247	1.45717	0.300541	4.84849	1.24407e-06	9.6395e-06	ATP-binding cassette, sub-family B (MDR/TAP), member 10
ENSMUSG00000022323	Rida	259.42	1.45522	0.242651	5.99719	2.00756e-09	2.5774e-08	reactive intermediate imine deaminase A homolog
ENSMUSG00000049410	NA	25.7966	1.45412	0.56301	2.58277	0.00980116	0.0256478	NA
ENSMUSG00000079429	Mroh2a	211.253	1.44753	0.556401	2.6016	0.0092789	0.0244575	maestro heat-like repeat family member 2A
ENSMUSG00000096917	2500002B13Rik	69.3633	1.44719	0.409519	3.53388	0.000409501	0.00168547	RIKEN cDNA 2500002B13 gene
ENSMUSG00000010362	Rdm1	533.799	1.44651	0.349453	4.13935	3.48299e-05	0.000191725	RAD52 motif 1
ENSMUSG00000040209	Zfp704	592.473	1.44202	0.311421	4.63045	3.64873e-06	2.52686e-05	zinc finger protein 704
ENSMUSG00000022468	Endou	771.424	1.44058	0.250981	5.7398	9.47865e-09	1.08728e-07	endonuclease, polyU-specific
ENSMUSG00000121502	NA	56.0248	1.44006	0.353718	4.07122	4.67679e-05	0.000248111	NA
ENSMUSG00000068134	Zfp120	1046.13	1.43924	0.241179	5.96753	2.40875e-09	3.06418e-08	zinc finger protein 120
ENSMUSG00000028645	Slc2a1	1777	1.43825	0.226324	6.3548	2.087e-10	3.16624e-09	solute carrier family 2 (facilitated glucose transporter), member 1
ENSMUSG00000020744	Slc25a19	486.255	1.43622	0.294536	4.87621	1.08146e-06	8.48594e-06	solute carrier family 25 (mitochondrial thiamine pyrophosphate carrier), member 19
ENSMUSG00000084941	Gm11944	21.5308	1.43218	0.596451	2.40116	0.0163431	0.0393091	predicted gene 11944
ENSMUSG00000036427	Gpi1	22828.7	1.43183	0.330921	4.32682	1.51278e-05	9.07235e-05	glucose-6-phosphate isomerase 1
ENSMUSG00000062070	Pgk1	29403	1.43009	0.394721	3.62303	0.000291171	0.00125088	phosphoglycerate kinase 1
ENSMUSG00000023952	Gtpbp2	2924.98	1.42982	0.343117	4.16714	3.08445e-05	0.000172287	GTP binding protein 2
ENSMUSG00000100937	Nscme3l	12.3938	1.42971	0.618081	2.31314	0.0207148	0.0479582	NSE3 homolog, SMC5-SMC6 complex component like
ENSMUSG00000070780	Rbm47	110.099	1.4283	0.583309	2.44862	0.0143404	0.0352648	RNA binding motif protein 47
ENSMUSG00000038593	Tctn1	437.072	1.42602	0.402176	3.54576	0.000391475	0.00161766	tectonic family member 1
ENSMUSG00000035202	Lars2	6314.65	1.42462	0.518376	2.74824	0.00599157	0.0169922	leucyl-tRNA synthetase, mitochondrial
ENSMUSG00000028970	Abcb1b	441.783	1.42454	0.262682	5.42308	5.858e-08	5.84749e-07	ATP-binding cassette, sub-family B (MDR/TAP), member 1B
ENSMUSG00000108037	NA	188.675	1.42107	0.48523	2.92865	0.00340434	0.0104928	NA
ENSMUSG00000034394	Lif	565.756	1.41944	0.381645	3.71927	0.000199801	0.000900777	leukemia inhibitory factor
ENSMUSG00000075033	Nxpe3	2546.96	1.41897	0.333645	4.25295	2.10975e-05	0.00012286	neurexophilin and PC-esterase domain family, member 3
ENSMUSG00000032741	Tpcn1	3896.02	1.41895	0.264911	5.35631	8.49383e-08	8.19433e-07	two pore channel 1
ENSMUSG00000000184	Ccnd2	22058.2	1.41656	0.172027	8.23451	1.80288e-16	6.70159e-15	cyclin D2
ENSMUSG00000032281	Acsbg1	651.192	1.41316	0.264719	5.33832	9.38099e-08	8.97242e-07	acyl-CoA synthetase bubblegum family member 1
ENSMUSG00000016493	Cd46	98.7291	1.41086	0.402736	3.5032	0.000459711	0.00186635	CD46 antigen, complement regulatory protein
ENSMUSG00000076745	Trgv4	10.7003	1.41053	0.501662	2.81171	0.00492784	0.0144367	T cell receptor gamma, variable 4
ENSMUSG00000023008	Fmnl3	623.907	1.40976	0.316717	4.45116	8.5409e-06	5.4449e-05	formin-like 3
ENSMUSG00000030102	Itpr1	4565.59	1.40836	0.165433	8.51315	1.69272e-17	7.17044e-16	inositol 1,4,5-trisphosphate receptor 1
ENSMUSG00000039759	Thap3	309.299	1.40824	0.333972	4.21666	2.47951e-05	0.000142161	THAP domain containing, apoptosis associated protein 3
ENSMUSG00000069601	Ank3	322.38	1.40785	0.554576	2.53862	0.0111292	0.0285368	ankyrin 3, epithelial
ENSMUSG00000117013	NA	205.096	1.40704	0.27414	5.13257	2.85809e-07	2.50533e-06	NA
ENSMUSG00000032595	Cdhr4	33.3374	1.40697	0.440841	3.19156	0.00141505	0.00495743	cadherin-related family member 4
ENSMUSG00000031661	Nkd1	81.5419	1.40621	0.294191	4.77992	1.75363e-06	1.31306e-05	naked cuticle 1
ENSMUSG00000004098	Col5a3	227.99	1.40534	0.337931	4.15864	3.20144e-05	0.000178107	collagen, type V, alpha 3
ENSMUSG00000037548	H2-DMb2	398.375	1.40252	0.287986	4.87009	1.11548e-06	8.73232e-06	histocompatibility 2, class II, locus Mb2
ENSMUSG00000113965	NA	24.7243	1.40162	0.446885	3.13642	0.00171022	0.00583234	NA
ENSMUSG00000081895	Rpl17-ps10	17.1717	1.40051	0.576479	2.42942	0.0151231	0.0368527	ribosomal protein L17, pseudogene 10
ENSMUSG00000069184	Zfp72	111.344	1.39741	0.348093	4.01447	5.95786e-05	0.000306741	zinc finger protein 72
ENSMUSG00000042082	Arsb	2415.98	1.39416	0.222367	6.26964	3.61885e-10	5.25662e-09	arylsulfatase B
ENSMUSG00000034480	Diaph2	1328.78	1.3934	0.108314	12.8645	7.12636e-38	1.91837e-35	diaphanous related formin 2
ENSMUSG00000029994	Anxa4	809.962	1.3934	0.262863	5.30085	1.15266e-07	1.08566e-06	annexin A4
ENSMUSG00000022824	Muc13	318.161	1.39289	0.352624	3.95006	7.81311e-05	0.000391102	mucin 13, epithelial transmembrane
ENSMUSG00000027634	Ndrg3	1384.57	1.39007	0.159934	8.69151	3.57639e-18	1.63087e-16	N-myc downstream regulated gene 3
ENSMUSG00000022863	Btg3	685.891	1.38893	0.269597	5.15187	2.57905e-07	2.28595e-06	BTG anti-proliferation factor 3
ENSMUSG00000015599	Ttbk1	64.2596	1.38778	0.390706	3.55197	0.000382365	0.00158472	tau tubulin kinase 1
ENSMUSG00000039670	Oxld1	59.4069	1.38766	0.316754	4.38087	1.18206e-05	7.2478e-05	oxidoreductase like domain containing 1
ENSMUSG00000055720	Ubl7	1956.38	1.38724	0.261042	5.31423	1.07108e-07	1.01282e-06	ubiquitin-like 7 (bone marrow stromal cell-derived)
ENSMUSG00000050944	Efcab5	37.4694	1.3855	0.438725	3.15802	0.00158846	0.00547757	EF-hand calcium binding domain 5
ENSMUSG00000105742	NA	51.2808	1.38466	0.471604	2.93606	0.00332408	0.0102929	NA
ENSMUSG00000068739	Sars	5096	1.38451	0.316516	4.37421	1.21871e-05	7.45336e-05	seryl-aminoacyl-tRNA synthetase
ENSMUSG00000033871	Ppargc1b	230.506	1.38375	0.359784	3.84606	0.000120033	0.000574026	peroxisome proliferative activated receptor, gamma, coactivator 1 beta
ENSMUSG00000037110	Ralgapa2	1045.33	1.38339	0.22442	6.16426	7.08125e-10	9.82428e-09	Ral GTPase activating protein, alpha subunit 2 (catalytic)
ENSMUSG00000036985	Zdhhc9	566.214	1.38033	0.294955	4.6798	2.87155e-06	2.03941e-05	zinc finger, DHHC domain containing 9
ENSMUSG00000029093	Sorcs2	1482.82	1.37531	0.214217	6.42015	1.3614e-10	2.12552e-09	sortilin-related VPS10 domain containing receptor 2
ENSMUSG00000031604	Msmo1	2029.5	1.37525	0.435549	3.15751	0.00159123	0.00548326	methylsterol monoxygenase 1
ENSMUSG00000110206	Flt3l	341.386	1.3717	0.329607	4.16162	3.15997e-05	0.000175976	FMS-like tyrosine kinase 3 ligand
ENSMUSG00000078202	Nrarp	551.671	1.37032	0.325436	4.21072	2.54559e-05	0.000145102	Notch-regulated ankyrin repeat protein
ENSMUSG00000006517	Mvd	595.448	1.37	0.428623	3.19628	0.00139212	0.00488941	mevalonate (diphospho) decarboxylase
ENSMUSG00000049086	Bmyc	358.99	1.3698	0.234319	5.84589	5.03861e-09	6.0718e-08	brain expressed myelocytomatosis oncogene
ENSMUSG00000118663	Spata5l1	800.105	1.36924	0.255487	5.35931	8.35399e-08	8.0781e-07	spermatogenesis associated 5-like 1
ENSMUSG00000084915	NA	25.0731	1.36725	0.509759	2.68216	0.00731492	0.0200371	NA
ENSMUSG00000013846	St3gal1	1110.82	1.36666	0.213093	6.41346	1.42253e-10	2.21061e-09	ST3 beta-galactoside alpha-2,3-sialyltransferase 1
ENSMUSG00000036278	Macrod1	145.02	1.36441	0.279293	4.88523	1.03309e-06	8.15621e-06	mono-ADP ribosylhydrolase 1
ENSMUSG00000059713	Rcan3	763.383	1.36431	0.268009	5.09053	3.57062e-07	3.07025e-06	regulator of calcineurin 3
ENSMUSG00000097039	Pvt1	392.835	1.36275	0.364715	3.73649	0.000186606	0.000849551	Pvt1 oncogene
ENSMUSG00000100658	NA	384.805	1.36253	0.360972	3.77461	0.000160258	0.000741942	NA
ENSMUSG00000113035	5830428M24Rik	55.0864	1.36098	0.352249	3.86368	0.000111692	0.000539083	RIKEN cDNA 5830428M24 gene
ENSMUSG00000087066	NA	17.0798	1.35842	0.493233	2.75412	0.00588499	0.0167326	NA
ENSMUSG00000021140	Pcnx	1261.78	1.35738	0.328389	4.13345	3.57359e-05	0.000196259	pecanex homolog
ENSMUSG00000024548	Setbp1	142.342	1.35736	0.518758	2.61656	0.00888198	0.0235939	SET binding protein 1
ENSMUSG00000030515	Tarsl2	423.948	1.35644	0.242021	5.60463	2.08695e-08	2.25737e-07	threonyl-tRNA synthetase-like 2
ENSMUSG00000070709	Zfp974	121.693	1.35585	0.292878	4.62939	3.66743e-06	2.53875e-05	zinc finger protein 974
ENSMUSG00000029602	Rasal1	261.874	1.35541	0.37602	3.60462	0.000312615	0.00133203	RAS protein activator like 1 (GAP1 like)
ENSMUSG00000029471	Camkk2	2378.52	1.35435	0.113586	11.9235	8.92297e-33	1.67331e-30	calcium/calmodulin-dependent protein kinase kinase 2, beta
ENSMUSG00000010142	Tnfrsf13b	3536.44	1.35391	0.142701	9.48774	2.36099e-21	1.58253e-19	tumor necrosis factor receptor superfamily, member 13b
ENSMUSG00000097277	2900076A07Rik	173.036	1.35344	0.373813	3.62063	0.000293889	0.00125995	RIKEN cDNA 2900076A07 gene
ENSMUSG00000102555	NA	51.1967	1.35333	0.280532	4.82416	1.40597e-06	1.07502e-05	NA
ENSMUSG00000044024	Rell2	29.4358	1.35212	0.429255	3.14993	0.00163309	0.00559906	RELT-like 2
ENSMUSG00000002393	Nr2f6	153.28	1.35201	0.262311	5.15421	2.54704e-07	2.26118e-06	nuclear receptor subfamily 2, group F, member 6
ENSMUSG00000029468	P2rx7	187.803	1.35185	0.568575	2.37761	0.0174253	0.0414538	purinergic receptor P2X, ligand-gated ion channel, 7
ENSMUSG00000020491	2810021J22Rik	91.8613	1.35163	0.362856	3.72497	0.000195338	0.000883283	RIKEN cDNA 2810021J22 gene
ENSMUSG00000049892	Rasd1	42.2394	1.35131	0.524344	2.57714	0.00996229	0.0259972	RAS, dexamethasone-induced 1
ENSMUSG00000086453	NA	12.5779	1.35097	0.524747	2.57452	0.010038	0.0261651	NA
ENSMUSG00000034667	Xpot	5457.72	1.35054	0.303368	4.45183	8.51433e-06	5.43211e-05	exportin, tRNA (nuclear export receptor for tRNAs)
ENSMUSG00000113078	NA	18.446	1.35032	0.575037	2.34823	0.0188628	0.0443283	NA
ENSMUSG00000117698	BC037704	31.4643	1.3495	0.519879	2.5958	0.00943714	0.0248041	cDNA sequence BC037704
ENSMUSG00000051517	Arhgef39	833.816	1.34892	0.426026	3.16629	0.00154394	0.00535281	Rho guanine nucleotide exchange factor (GEF) 39
ENSMUSG00000105677	NA	77.6465	1.34408	0.478592	2.8084	0.00497889	0.0145479	NA
ENSMUSG00000021928	Ebpl	268.099	1.34269	0.207404	6.47376	9.55927e-11	1.5326e-09	emopamil binding protein-like
ENSMUSG00000097006	9530082P21Rik	47.7849	1.34222	0.352629	3.80631	0.000141054	0.000660919	RIKEN cDNA 9530082P21 gene
ENSMUSG00000048911	Rnf24	203.293	1.34192	0.206476	6.49914	8.07782e-11	1.31147e-09	ring finger protein 24
ENSMUSG00000031861	Lpar2	224.214	1.34153	0.2073	6.47145	9.70679e-11	1.55372e-09	lysophosphatidic acid receptor 2
ENSMUSG00000103427	NA	19.654	1.33993	0.482983	2.77428	0.00553245	0.015879	NA
ENSMUSG00000120219	NA	19.0424	1.33939	0.457133	2.92997	0.00338991	0.0104638	NA
ENSMUSG00000063018	NA	99.9701	1.33932	0.260688	5.13763	2.78227e-07	2.44787e-06	NA
ENSMUSG00000018507	Trpv2	1401.59	1.33867	0.240103	5.57541	2.46944e-08	2.64199e-07	transient receptor potential cation channel, subfamily V, member 2
ENSMUSG00000107476	Zfp862-ps	168.509	1.33834	0.441532	3.03112	0.0024365	0.0079069	zinc finger protein 862, pseudogene
ENSMUSG00000034709	Ppp1r21	3368.74	1.33763	0.288144	4.64224	3.44646e-06	2.40173e-05	protein phosphatase 1, regulatory subunit 21
ENSMUSG00000085433	Gm16001	209.486	1.33615	0.151102	8.84269	9.3439e-19	4.49423e-17	predicted gene 16001
ENSMUSG00000103983	NA	49.2105	1.33564	0.357345	3.73768	0.000185722	0.000845759	NA
ENSMUSG00000102691	NA	27.3183	1.3355	0.487119	2.74164	0.00611339	0.0172849	NA
ENSMUSG00000022305	Lrp12	1056.38	1.33504	0.202246	6.60103	4.08307e-11	6.96083e-10	low density lipoprotein-related protein 12
ENSMUSG00000030788	Rnf141	1794.66	1.33472	0.142461	9.36903	7.32044e-21	4.66329e-19	ring finger protein 141
ENSMUSG00000061393	Acvr2b	106.055	1.33464	0.433197	3.08091	0.00206372	0.00685441	activin receptor IIB
ENSMUSG00000024608	Rps14	28960.3	1.33235	0.197247	6.75473	1.431e-11	2.61021e-10	ribosomal protein S14
ENSMUSG00000026102	Inpp1	1642.2	1.33192	0.322203	4.1338	3.56815e-05	0.000196154	inositol polyphosphate-1-phosphatase
ENSMUSG00000003344	Btbd2	560.716	1.33016	0.172113	7.7284	1.08906e-14	3.05999e-13	BTB (POZ) domain containing 2
ENSMUSG00000041936	Agrn	281.676	1.32921	0.448766	2.96193	0.00305713	0.00959267	agrin
ENSMUSG00000025203	Scd2	16479	1.32898	0.398915	3.3315	0.0008638	0.00323843	stearoyl-Coenzyme A desaturase 2
ENSMUSG00000120495	NA	27.2121	1.32805	0.442373	3.0021	0.0026812	0.00855954	NA
ENSMUSG00000040867	Begain	91.6177	1.32771	0.567253	2.34059	0.0192532	0.0451441	brain-enriched guanylate kinase-associated
ENSMUSG00000107331	NA	55.3643	1.3269	0.354669	3.74124	0.000183114	0.000835248	NA
ENSMUSG00000032422	Snx14	656.867	1.32668	0.257081	5.16056	2.46213e-07	2.19397e-06	sorting nexin 14
ENSMUSG00000035678	Tnfsf9	65.6774	1.32642	0.440595	3.01052	0.00260805	0.0083628	tumor necrosis factor (ligand) superfamily, member 9
ENSMUSG00000072572	Slc39a2	12.2807	1.32276	0.558413	2.36878	0.0178469	0.0422622	solute carrier family 39 (zinc transporter), member 2
ENSMUSG00000027171	Prrg4	501.063	1.32141	0.374201	3.53127	0.000413569	0.00170116	proline rich Gla (G-carboxyglutamic acid) 4 (transmembrane)
ENSMUSG00000110185	Igip	123.911	1.32092	0.504255	2.61954	0.00880489	0.0234301	IgA inducing protein
ENSMUSG00000074892	B3galt5	451.14	1.31817	0.496968	2.65244	0.00799135	0.0216165	UDP-Gal:betaGlcNAc beta 1,3-galactosyltransferase, polypeptide 5
ENSMUSG00000026000	Lancl1	781.127	1.31771	0.206264	6.38845	1.67571e-10	2.57054e-09	LanC (bacterial lantibiotic synthetase component C)-like 1
ENSMUSG00000021884	Hacl1	306.288	1.3158	0.27643	4.75997	1.9362e-06	1.43368e-05	2-hydroxyacyl-CoA lyase 1
ENSMUSG00000002346	Slc25a42	113.896	1.31469	0.327425	4.01523	5.93883e-05	0.000306112	solute carrier family 25, member 42
ENSMUSG00000026761	Orc4	1752.97	1.31435	0.356691	3.68485	0.00022884	0.00101309	origin recognition complex, subunit 4
ENSMUSG00000028104	Polr3gl	456.217	1.31386	0.239043	5.49632	3.87791e-08	3.9952e-07	polymerase (RNA) III (DNA directed) polypeptide G like
ENSMUSG00000045216	Hs6st1	1083.83	1.31171	0.175058	7.49302	6.73054e-14	1.72289e-12	heparan sulfate 6-O-sulfotransferase 1
ENSMUSG00000064147	Rab44	525.959	1.31149	0.303654	4.31905	1.56705e-05	9.35745e-05	RAB44, member RAS oncogene family
ENSMUSG00000037772	Mrpl23	240.679	1.30848	0.209254	6.2531	4.02383e-10	5.78447e-09	mitochondrial ribosomal protein L23
ENSMUSG00000022837	Iqcb1	721.432	1.30793	0.387227	3.37767	0.000731018	0.00280282	IQ calmodulin-binding motif containing 1
ENSMUSG00000012123	Crybg2	67.4105	1.30691	0.490904	2.66225	0.00776193	0.0210611	crystallin beta-gamma domain containing 2
ENSMUSG00000011008	Mcoln2	331.507	1.30368	0.183616	7.1	1.24754e-12	2.72532e-11	mucolipin 2
ENSMUSG00000037216	Lipt1	65.8699	1.30355	0.299145	4.35757	1.31513e-05	7.97292e-05	lipoyltransferase 1
ENSMUSG00000031381	Piga	885.414	1.30346	0.299797	4.34781	1.37506e-05	8.31213e-05	phosphatidylinositol glycan anchor biosynthesis, class A
ENSMUSG00000045671	Spred2	1002.11	1.30172	0.267093	4.87367	1.09544e-06	8.58756e-06	sprouty-related EVH1 domain containing 2
ENSMUSG00000028496	Mllt3	1196.39	1.29979	0.378999	3.42953	0.000604628	0.00237162	myeloid/lymphoid or mixed-lineage leukemia; translocated to, 3
ENSMUSG00000068231	Vmn1r43	35.0514	1.29931	0.328938	3.95	7.81501e-05	0.000391102	vomeronasal 1 receptor 43
ENSMUSG00000036854	Hspb6	232.461	1.29772	0.4613	2.81319	0.00490533	0.0143783	heat shock protein, alpha-crystallin-related, B6
ENSMUSG00000039163	Cmc1	338.795	1.29689	0.254909	5.08768	3.62469e-07	3.11354e-06	COX assembly mitochondrial protein 1
ENSMUSG00000000628	Hk2	1558.29	1.29681	0.270959	4.78598	1.70152e-06	1.27805e-05	hexokinase 2
ENSMUSG00000022885	St6gal1	3147.76	1.29667	0.527808	2.4567	0.0140218	0.0346138	beta galactoside alpha 2,6 sialyltransferase 1
ENSMUSG00000121347	NA	30.5435	1.29113	0.482091	2.67819	0.00740207	0.0202326	NA
ENSMUSG00000068250	Amn1	372.368	1.28975	0.382976	3.3677	0.000757991	0.00289361	antagonist of mitotic exit network 1
ENSMUSG00000028613	Lrp8	826.701	1.28842	0.185996	6.92714	4.29445e-12	8.47215e-11	low density lipoprotein receptor-related protein 8, apolipoprotein e receptor
ENSMUSG00000000811	Txnrd3	3472.58	1.28754	0.251983	5.10961	3.22817e-07	2.80323e-06	thioredoxin reductase 3
ENSMUSG00000026096	Osgepl1	236.629	1.28691	0.269457	4.77594	1.78872e-06	1.33634e-05	O-sialoglycoprotein endopeptidase-like 1
ENSMUSG00000010095	Slc3a2	4440.89	1.28605	0.252897	5.08526	3.67122e-07	3.14865e-06	solute carrier family 3 (activators of dibasic and neutral amino acid transport), member 2
ENSMUSG00000003380	Rabac1	1145.54	1.2855	0.287137	4.47694	7.57196e-06	4.88315e-05	Rab acceptor 1 (prenylated)
ENSMUSG00000022708	Zbtb20	829.534	1.28379	0.376478	3.40999	0.000649643	0.00252743	zinc finger and BTB domain containing 20
ENSMUSG00000018012	Rac3	27.9955	1.28086	0.413535	3.09735	0.00195261	0.00653613	Rac family small GTPase 3
ENSMUSG00000025086	Trub1	371.676	1.28031	0.218156	5.86879	4.38992e-09	5.3669e-08	TruB pseudouridine (psi) synthase family member 1
ENSMUSG00000043439	Epop	197.318	1.27993	0.357011	3.58513	0.00033691	0.00141852	elongin BC and polycomb repressive complex 2 associated protein
ENSMUSG00000055421	Pcdh9	3654.49	1.27943	0.453891	2.8188	0.00482039	0.0141616	protocadherin 9
ENSMUSG00000037818	Abhd18	460.355	1.27917	0.372085	3.43784	0.000586379	0.00230709	abhydrolase domain containing 18
ENSMUSG00000043421	Hilpda	313.334	1.27913	0.226623	5.64432	1.65839e-08	1.83423e-07	hypoxia inducible lipid droplet associated
ENSMUSG00000023755	Rhebl1	251.155	1.27494	0.30242	4.21581	2.48885e-05	0.000142545	Ras homolog enriched in brain like 1
ENSMUSG00000025656	Arhgef9	209.986	1.27444	0.536019	2.37759	0.017426	0.0414538	CDC42 guanine nucleotide exchange factor (GEF) 9
ENSMUSG00000103901	NA	17.8732	1.27287	0.517023	2.46192	0.0138195	0.0342217	NA
ENSMUSG00000038838	Vars2	1063.98	1.27193	0.247594	5.13717	2.78914e-07	2.45262e-06	valyl-tRNA synthetase 2, mitochondrial
ENSMUSG00000034723	Tmx4	1932.35	1.27127	0.164933	7.70778	1.2803e-14	3.55543e-13	thioredoxin-related transmembrane protein 4
ENSMUSG00000028927	Padi2	3133.42	1.27019	0.196663	6.45873	1.05585e-10	1.6799e-09	peptidyl arginine deiminase, type II
ENSMUSG00000015846	Rxra	376.188	1.26981	0.285221	4.45201	8.50702e-06	5.42953e-05	retinoid X receptor alpha
ENSMUSG00000039005	Tlr4	558.214	1.26955	0.352294	3.60366	0.00031377	0.00133626	toll-like receptor 4
ENSMUSG00000021211	Akr1c12	57.2742	1.2677	0.540227	2.3466	0.0189456	0.044498	aldo-keto reductase family 1, member C12
ENSMUSG00000014243	Zswim7	70.1874	1.26698	0.255689	4.95515	7.22738e-07	5.87555e-06	zinc finger SWIM-type containing 7
ENSMUSG00000045106	Ccdc73	18.9808	1.26692	0.407071	3.11229	0.00185644	0.0062493	coiled-coil domain containing 73
ENSMUSG00000026142	Rhbdd1	847.245	1.26593	0.341011	3.71227	0.000205411	0.000921836	rhomboid domain containing 1
ENSMUSG00000072774	Zfp951	207.133	1.26357	0.313041	4.03644	5.42673e-05	0.000282861	zinc finger protein 951
ENSMUSG00000009894	Snap47	425.376	1.26324	0.184382	6.85122	7.32229e-12	1.39987e-10	synaptosomal-associated protein, 47
ENSMUSG00000033105	Lss	1134.2	1.25947	0.431313	2.92009	0.00349932	0.0107478	lanosterol synthase
ENSMUSG00000027900	Dram2	575.087	1.25934	0.201722	6.24297	4.29336e-10	6.14021e-09	DNA-damage regulated autophagy modulator 2
ENSMUSG00000038141	Tmem181a	591.938	1.25901	0.189324	6.65001	2.93072e-11	5.13799e-10	transmembrane protein 181A
ENSMUSG00000027007	Itprid2	1814.73	1.2586	0.25999	4.84095	1.29217e-06	9.95673e-06	ITPR interacting domain containing 2
ENSMUSG00000042742	Bmt2	884.093	1.25839	0.263574	4.77434	1.80297e-06	1.34338e-05	base methyltransferase of 25S rRNA 2
ENSMUSG00000006920	Ezh1	1089.91	1.25725	0.273332	4.59972	4.23051e-06	2.88428e-05	enhancer of zeste 1 polycomb repressive complex 2 subunit
ENSMUSG00000006395	Hyi	91.5297	1.25712	0.471742	2.66484	0.00770252	0.0209237	hydroxypyruvate isomerase (putative)
ENSMUSG00000031146	Plp2	3158.77	1.25657	0.226471	5.54849	2.88151e-08	3.04768e-07	proteolipid protein 2
ENSMUSG00000120006	NA	80.2286	1.25654	0.282612	4.44619	8.74084e-06	5.55539e-05	NA
ENSMUSG00000028093	Acp6	3179.71	1.25638	0.235832	5.32743	9.9614e-08	9.48407e-07	acid phosphatase 6, lysophosphatidic
ENSMUSG00000042851	Zc3h6	497.588	1.25248	0.397262	3.15279	0.00161717	0.00555476	zinc finger CCCH type containing 6
ENSMUSG00000051984	Sec31b	44.2583	1.25204	0.398841	3.13919	0.00169414	0.00578225	Sec31 homolog B (S. cerevisiae)
ENSMUSG00000040785	Ttc3	1707.33	1.25034	0.334979	3.7326	0.000189516	0.000860116	tetratricopeptide repeat domain 3
ENSMUSG00000025579	Gaa	643.673	1.25	0.231291	5.40446	6.50046e-08	6.41969e-07	glucosidase, alpha, acid
ENSMUSG00000089682	Bcl2l2	842.7	1.24492	0.155924	7.98413	1.41515e-15	4.5421e-14	BCL2-like 2
ENSMUSG00000031109	Enox2	746.229	1.24372	0.108935	11.4171	3.43434e-30	5.11778e-28	ecto-NOX disulfide-thiol exchanger 2
ENSMUSG00000121584	NA	50.4712	1.24246	0.333917	3.72086	0.000198545	0.000895842	NA
ENSMUSG00000086316	Nbdy	293.525	1.24194	0.23322	5.32521	1.00836e-07	9.58402e-07	negative regulator of P-body association
ENSMUSG00000055994	Nod2	75.3947	1.24123	0.357299	3.47393	0.000512896	0.00204824	nucleotide-binding oligomerization domain containing 2
ENSMUSG00000016194	Hsd11b1	494.797	1.24122	0.346934	3.57769	0.000346645	0.00145401	hydroxysteroid 11-beta dehydrogenase 1
ENSMUSG00000026643	Nmt2	1166.4	1.23848	0.258322	4.79431	1.63239e-06	1.23056e-05	N-myristoyltransferase 2
ENSMUSG00000037999	Arap2	2223.6	1.23788	0.157331	7.86799	3.60397e-15	1.08647e-13	ArfGAP with RhoGAP domain, ankyrin repeat and PH domain 2
ENSMUSG00000034413	Neurl1b	339.03	1.23628	0.333279	3.70945	0.000207713	0.000930665	neuralized E3 ubiquitin protein ligase 1B
ENSMUSG00000114995	NA	37.4152	1.23582	0.330828	3.73554	0.000187316	0.000851719	NA
ENSMUSG00000053931	Cnn3	3876.08	1.23536	0.206239	5.98991	2.09951e-09	2.68925e-08	calponin 3, acidic
ENSMUSG00000097636	NA	1290.03	1.23388	0.264537	4.66429	3.0968e-06	2.17715e-05	NA
ENSMUSG00000055334	Snupn	271.256	1.23345	0.209589	5.8851	3.97822e-09	4.89289e-08	snurportin 1
ENSMUSG00000038122	Tbc1d32	317.623	1.232	0.271072	4.5449	5.49618e-06	3.66046e-05	TBC1 domain family, member 32
ENSMUSG00000032308	Ulk3	573.988	1.23175	0.418283	2.94478	0.0032318	0.0100557	unc-51-like kinase 3
ENSMUSG00000086877	NA	97.5453	1.2291	0.258974	4.74604	2.07439e-06	1.5225e-05	NA
ENSMUSG00000118239	NA	67.3565	1.22868	0.465223	2.64105	0.00826486	0.0221885	NA
ENSMUSG00000038485	Socs7	1276.22	1.22839	0.234212	5.24479	1.56461e-07	1.44592e-06	suppressor of cytokine signaling 7
ENSMUSG00000027439	Gzf1	1211.61	1.22747	0.240347	5.10708	3.27175e-07	2.83665e-06	GDNF-inducible zinc finger protein 1
ENSMUSG00000110830	NA	20.2525	1.22725	0.481577	2.5484	0.0108217	0.0278984	NA
ENSMUSG00000023330	Dtwd1	268.095	1.22689	0.318587	3.85104	0.000117619	0.000564749	DTW domain containing 1
ENSMUSG00000059743	Fdps	3021.34	1.22632	0.452183	2.712	0.00668788	0.0186252	farnesyl diphosphate synthetase
ENSMUSG00000006717	Acot13	279.967	1.22582	0.211008	5.80936	6.27108e-09	7.40201e-08	acyl-CoA thioesterase 13
ENSMUSG00000044645	NA	206.387	1.22517	0.391937	3.12593	0.00177244	0.00601626	NA
ENSMUSG00000024854	Pold4	1776.91	1.22453	0.27596	4.43733	9.10823e-06	5.75601e-05	polymerase (DNA-directed), delta 4
ENSMUSG00000103711	Tstd1	26.1296	1.22446	0.510546	2.39833	0.01647	0.0395765	thiosulfate sulfurtransferase (rhodanese)-like domain containing 1
ENSMUSG00000033213	AA467197	1079.77	1.22403	0.264882	4.62104	3.81819e-06	2.62678e-05	expressed sequence AA467197
ENSMUSG00000075270	Pde11a	147.724	1.22385	0.206223	5.9346	2.94557e-09	3.6908e-08	phosphodiesterase 11A
ENSMUSG00000023284	Zfp605	231.067	1.22216	0.285142	4.28616	1.8179e-05	0.000107097	zinc finger protein 605
ENSMUSG00000034071	Zfp551	52.5373	1.22133	0.373948	3.26606	0.00109056	0.00397158	zinc fingr protein 551
ENSMUSG00000028071	Sh2d2a	917.903	1.22036	0.36445	3.34851	0.000812478	0.00307559	SH2 domain containing 2A
ENSMUSG00000038524	Fchsd1	327.118	1.21986	0.33374	3.65511	0.000257074	0.00112113	FCH and double SH3 domains 1
ENSMUSG00000053332	Gas5	7749.07	1.21983	0.263908	4.62218	3.79724e-06	2.6156e-05	growth arrest specific 5
ENSMUSG00000025050	Pcgf6	656.18	1.2166	0.313769	3.87738	0.000105585	0.000512721	polycomb group ring finger 6
ENSMUSG00000010067	Rassf1	709.824	1.21592	0.431809	2.81588	0.00486438	0.0142708	Ras association (RalGDS/AF-6) domain family member 1
ENSMUSG00000037692	Ahdc1	740.886	1.21446	0.219395	5.53549	3.10363e-08	3.25989e-07	AT hook, DNA binding motif, containing 1
ENSMUSG00000073430	Gm10505	64.3307	1.2143	0.320355	3.79049	0.000150352	0.000701141	predicted gene 10505
ENSMUSG00000024799	Tm7sf2	163.69	1.21161	0.261959	4.6252	3.74232e-06	2.58523e-05	transmembrane 7 superfamily member 2
ENSMUSG00000026930	Gpsm1	1191.14	1.21083	0.26674	4.53937	5.64222e-06	3.75174e-05	G-protein signalling modulator 1 (AGS3-like, C. elegans)
ENSMUSG00000040528	Milr1	490.008	1.21063	0.263973	4.58619	4.51411e-06	3.05889e-05	mast cell immunoglobulin like receptor 1
ENSMUSG00000028933	Xrcc2	610.427	1.20933	0.217835	5.55162	2.83038e-08	2.9993e-07	X-ray repair complementing defective repair in Chinese hamster cells 2
ENSMUSG00000105419	NA	14.4596	1.20882	0.509574	2.37222	0.0176814	0.0419479	NA
ENSMUSG00000060600	Eno3	153.07	1.20836	0.407201	2.96749	0.00300245	0.00943887	enolase 3, beta muscle
ENSMUSG00000040447	Spns2	108.114	1.20834	0.341253	3.54088	0.000398792	0.00164464	spinster homolog 2
ENSMUSG00000110605	Gm32856	237.543	1.20641	0.375768	3.21051	0.00132499	0.00468517	predicted gene, 32856
ENSMUSG00000117694	NA	116.461	1.20581	0.386027	3.12363	0.00178635	0.00605856	NA
ENSMUSG00000039345	Mettl22	227.213	1.20461	0.220696	5.45825	4.80857e-08	4.89062e-07	methyltransferase like 22
ENSMUSG00000097906	Gm9625	23.8634	1.20459	0.321036	3.75219	0.000175294	0.000803531	ribosomal protein, large, P0 pseudogene
ENSMUSG00000048012	Zfp473	99.8334	1.20387	0.473023	2.54505	0.0109262	0.028094	zinc finger protein 473
ENSMUSG00000032392	Parp16	231.056	1.20219	0.366351	3.28154	0.00103243	0.0037846	poly (ADP-ribose) polymerase family, member 16
ENSMUSG00000029186	Pi4k2b	1192.2	1.2021	0.254339	4.72637	2.28571e-06	1.66007e-05	phosphatidylinositol 4-kinase type 2 beta
ENSMUSG00000015980	Lrrc27	103.085	1.2002	0.448046	2.67874	0.00739004	0.0202064	leucine rich repeat containing 27
ENSMUSG00000028251	Tstd3	237.452	1.19964	0.456592	2.62739	0.00860436	0.0229527	thiosulfate sulfurtransferase (rhodanese)-like domain containing 3
ENSMUSG00000037847	Nmrk1	1029.76	1.19835	0.187398	6.39467	1.60894e-10	2.47496e-09	nicotinamide riboside kinase 1
ENSMUSG00000095362	Gm14325	247.22	1.19788	0.326974	3.66353	0.000248764	0.00109087	predicted gene 14325
ENSMUSG00000073422	H2-Ke6	642.9	1.19773	0.265431	4.51238	6.41043e-06	4.20724e-05	H2-K region expressed gene 6
ENSMUSG00000069237	Fam8a1	869.563	1.19732	0.278977	4.29182	1.77216e-05	0.000104847	family with sequence similarity 8, member A1
ENSMUSG00000022791	Tnk2	1474.29	1.19676	0.251593	4.75671	1.96771e-06	1.45379e-05	tyrosine kinase, non-receptor, 2
ENSMUSG00000041064	Pif1	1135.67	1.19654	0.430036	2.78241	0.00539576	0.0155455	PIF1 5'-to-3' DNA helicase
ENSMUSG00000097375	NA	93.7925	1.19567	0.32815	3.64365	0.0002688	0.00116769	NA
ENSMUSG00000066441	Rdh11	1413.96	1.19553	0.267738	4.46528	7.99658e-06	5.13517e-05	retinol dehydrogenase 11
ENSMUSG00000025933	Tmem14a	20.7465	1.19518	0.422661	2.82775	0.00468759	0.0138544	transmembrane protein 14A
ENSMUSG00000026189	Pecr	125.694	1.19388	0.293844	4.06298	4.84507e-05	0.000255924	peroxisomal trans-2-enoyl-CoA reductase
ENSMUSG00000056671	Prelid2	361.389	1.19367	0.25811	4.62464	3.75242e-06	2.59114e-05	PRELI domain containing 2
ENSMUSG00000038205	Prkab2	270.431	1.19335	0.268934	4.43735	9.10728e-06	5.75601e-05	protein kinase, AMP-activated, beta 2 non-catalytic subunit
ENSMUSG00000026199	Ankzf1	884.096	1.19202	0.282939	4.213	2.52001e-05	0.000144087	ankyrin repeat and zinc finger domain containing 1
ENSMUSG00000009566	Fpgs	1355.64	1.19049	0.253881	4.68918	2.74304e-06	1.95647e-05	folylpolyglutamyl synthetase
ENSMUSG00000032311	Nrg4	83.5892	1.19046	0.332793	3.57718	0.000347318	0.00145647	neuregulin 4
ENSMUSG00000075256	Cerkl	72.3444	1.18934	0.395629	3.00621	0.0026453	0.00846109	ceramide kinase-like
ENSMUSG00000005107	Slc2a9	544.303	1.1875	0.210618	5.63815	1.71891e-08	1.88865e-07	solute carrier family 2 (facilitated glucose transporter), member 9
ENSMUSG00000022114	Spry2	317.377	1.18538	0.273103	4.3404	1.42223e-05	8.57241e-05	sprouty RTK signaling antagonist 2
ENSMUSG00000038128	Camk4	459.777	1.18505	0.372238	3.18359	0.00145463	0.00508186	calcium/calmodulin-dependent protein kinase IV
ENSMUSG00000027347	Rasgrp1	2610.22	1.18493	0.266788	4.44148	8.93433e-06	5.66542e-05	RAS guanyl releasing protein 1
ENSMUSG00000051319	Mtln	178.771	1.18357	0.315404	3.75256	0.000175037	0.000802574	mitoregulin
ENSMUSG00000062794	Zfp599	246.454	1.17946	0.20627	5.71804	1.07757e-08	1.22428e-07	zinc finger protein 599
ENSMUSG00000044566	Cage1	31.9632	1.17798	0.392654	3.00005	0.00269931	0.00861076	cancer antigen 1
ENSMUSG00000028565	Nfia	232.609	1.17478	0.22769	5.15957	2.47518e-07	2.20442e-06	nuclear factor I/A
ENSMUSG00000025732	Mcrip2	112.767	1.17477	0.294333	3.9913	6.57109e-05	0.000335489	MAPK regulated corepressor interacting protein 2
ENSMUSG00000074802	Gas2l3	2875.96	1.17404	0.190636	6.15855	7.34148e-10	1.01516e-08	growth arrest-specific 2 like 3
ENSMUSG00000031709	Tbc1d9	170.559	1.17387	0.368329	3.18702	0.00143747	0.00502648	TBC1 domain family, member 9
ENSMUSG00000038615	Nfe2l1	3377.69	1.1737	0.32345	3.6287	0.000284855	0.0012288	nuclear factor, erythroid derived 2,-like 1
ENSMUSG00000001829	Clpb	897.389	1.1715	0.176676	6.63079	3.33902e-11	5.77494e-10	ClpB caseinolytic peptidase B
ENSMUSG00000031953	Tmem170	105.104	1.17123	0.355835	3.2915	0.000996555	0.00367164	transmembrane protein 170
ENSMUSG00000052105	Mtcl1	446.466	1.17001	0.490912	2.38334	0.0171563	0.040929	microtubule crosslinking factor 1
ENSMUSG00000032702	Kank1	922.651	1.16987	0.224039	5.22175	1.7724e-07	1.62178e-06	KN motif and ankyrin repeat domains 1
ENSMUSG00000026062	Slc9a2	285.141	1.16982	0.235563	4.96605	6.83296e-07	5.58756e-06	solute carrier family 9 (sodium/hydrogen exchanger), member 2
ENSMUSG00000020669	Sh3yl1	55.4033	1.16962	0.357683	3.27	0.00107548	0.00392515	Sh3 domain YSC-like 1
ENSMUSG00000019437	Tlcd1	98.5058	1.16642	0.286428	4.07229	4.65537e-05	0.00024721	TLC domain containing 1
ENSMUSG00000120507	NA	72.7795	1.16572	0.313871	3.71402	0.00020399	0.000916584	NA
ENSMUSG00000025937	Lactb2	562.848	1.16457	0.421988	2.75972	0.00578501	0.0165018	lactamase, beta 2
ENSMUSG00000021611	Tert	108.409	1.16374	0.48655	2.39183	0.0167647	0.0401843	telomerase reverse transcriptase
ENSMUSG00000093930	Hmgcs1	4902.44	1.16259	0.464729	2.50164	0.0123618	0.0311377	3-hydroxy-3-methylglutaryl-Coenzyme A synthase 1
ENSMUSG00000079020	Slc45a4	1181.84	1.16041	0.217048	5.34632	8.97613e-08	8.62473e-07	solute carrier family 45, member 4
ENSMUSG00000020718	Polg2	152.712	1.15845	0.293992	3.94042	8.13389e-05	0.00040548	polymerase (DNA directed), gamma 2, accessory subunit
ENSMUSG00000040570	Rundc3b	350.934	1.15836	0.132346	8.75252	2.08644e-18	9.72699e-17	RUN domain containing 3B
ENSMUSG00000120289	NA	46.3244	1.15783	0.374062	3.0953	0.00196615	0.00657352	NA
ENSMUSG00000055866	Per2	240.602	1.15782	0.285792	4.05129	5.09369e-05	0.000267675	period circadian clock 2
ENSMUSG00000005667	Mthfd2	3170.9	1.15612	0.350388	3.29955	0.000968406	0.00357819	methylenetetrahydrofolate dehydrogenase (NAD+ dependent), methenyltetrahydrofolate cyclohydrolase
ENSMUSG00000108173	NA	26.9897	1.15508	0.422433	2.73434	0.00625046	0.0176216	NA
ENSMUSG00000032449	Slc25a36	2959.02	1.15451	0.354635	3.2555	0.00113194	0.00410072	solute carrier family 25, member 36
ENSMUSG00000025791	Pgm1	2318.05	1.15281	0.24552	4.69539	2.66103e-06	1.90448e-05	phosphoglucomutase 1
ENSMUSG00000006731	B4galnt1	1656.21	1.15247	0.309045	3.72913	0.000192143	0.000870721	beta-1,4-N-acetyl-galactosaminyl transferase 1
ENSMUSG00000102374	NA	26.2552	1.15137	0.392252	2.93528	0.00333249	0.0103113	NA
ENSMUSG00000026017	Carf	265.849	1.15008	0.237164	4.8493	1.239e-06	9.60548e-06	calcium response factor
ENSMUSG00000059495	Arhgef12	582.79	1.14939	0.277663	4.13951	3.48053e-05	0.000191653	Rho guanine nucleotide exchange factor (GEF) 12
ENSMUSG00000022838	Eaf2	42.9131	1.14932	0.36373	3.15983	0.00157862	0.0054504	ELL associated factor 2
ENSMUSG00000029012	Orc5	744.468	1.14605	0.223246	5.13357	2.84296e-07	2.49469e-06	origin recognition complex, subunit 5
ENSMUSG00000060098	Prmt7	1595.21	1.14489	0.20954	5.46384	4.65952e-08	4.75061e-07	protein arginine N-methyltransferase 7
ENSMUSG00000003153	Slc2a3	667.583	1.14376	0.356063	3.21224	0.00131705	0.00466502	solute carrier family 2 (facilitated glucose transporter), member 3
ENSMUSG00000020605	Hs1bp3	141.079	1.14353	0.357786	3.19613	0.00139284	0.00489093	HCLS1 binding protein 3
ENSMUSG00000027243	Harbi1	300.534	1.14281	0.243761	4.68824	2.7557e-06	1.96466e-05	harbinger transposase derived 1
ENSMUSG00000121084	NA	76.5039	1.14172	0.454013	2.51473	0.0119125	0.030202	NA
ENSMUSG00000040520	Manea	2114.07	1.14134	0.202248	5.64329	1.66835e-08	1.84158e-07	mannosidase, endo-alpha
ENSMUSG00000121059	NA	87.6221	1.13944	0.389958	2.92196	0.00347841	0.0106915	NA
ENSMUSG00000037108	Zcwpw1	222.21	1.13836	0.467897	2.43292	0.0149774	0.0365404	zinc finger, CW type with PWWP domain 1
ENSMUSG00000038412	Higd1a	1458.68	1.13804	0.215085	5.29112	1.21568e-07	1.14372e-06	HIG1 domain family, member 1A
ENSMUSG00000021910	Nisch	7079.05	1.13771	0.284913	3.9932	6.51864e-05	0.000333117	nischarin
ENSMUSG00000098022	Zfp82	173.856	1.13751	0.305135	3.72788	0.000193095	0.000873848	zinc finger protein 82
ENSMUSG00000030207	Fam234b	1217.88	1.13732	0.225262	5.04889	4.44388e-07	3.74569e-06	family with sequence similarity 234, member B
ENSMUSG00000026811	St6galnac6	506.448	1.13562	0.303995	3.73565	0.000187229	0.000851719	ST6 (alpha-N-acetyl-neuraminyl-2,3-beta-galactosyl-1,3)-N-acetylgalactosaminide alpha-2,6-sialyltransferase 6
ENSMUSG00000044469	Tnfaip8l1	87.2404	1.13484	0.367225	3.0903	0.00199955	0.00667049	tumor necrosis factor, alpha-induced protein 8-like 1
ENSMUSG00000073448	NA	609.585	1.13367	0.194429	5.83073	5.51858e-09	6.56955e-08	NA
ENSMUSG00000048967	Yjefn3	15.0095	1.13232	0.426742	2.65341	0.00796832	0.021558	YjeF N-terminal domain containing 3
ENSMUSG00000050714	Zbtb26	478.026	1.13231	0.247745	4.57046	4.86644e-06	3.27504e-05	zinc finger and BTB domain containing 26
ENSMUSG00000024399	Ltb	1093.49	1.13063	0.404869	2.79258	0.00522903	0.0151541	lymphotoxin B
ENSMUSG00000042506	Usp22	4719.24	1.12982	0.168299	6.71319	1.90421e-11	3.4284e-10	ubiquitin specific peptidase 22
ENSMUSG00000028617	Lrrc42	725.996	1.12906	0.195462	5.77637	7.63299e-09	8.90872e-08	leucine rich repeat containing 42
ENSMUSG00000020415	Pttg1	319.176	1.12885	0.232122	4.86318	1.15512e-06	9.02571e-06	pituitary tumor-transforming gene 1
ENSMUSG00000079659	Tmem243	567.488	1.12835	0.351383	3.21116	0.00132201	0.00467884	transmembrane protein 243, mitochondrial
ENSMUSG00000024353	Mzb1	6877.59	1.12831	0.236415	4.77259	1.81871e-06	1.35269e-05	marginal zone B and B1 cell-specific protein 1
ENSMUSG00000026029	Casp8	3322.42	1.12707	0.160565	7.01939	2.22833e-12	4.61997e-11	caspase 8
ENSMUSG00000053253	Ndfip2	1439.99	1.12662	0.164245	6.85941	6.9146e-12	1.32497e-10	Nedd4 family interacting protein 2
ENSMUSG00000021306	Gpr137b	759.069	1.12629	0.225441	4.99596	5.85434e-07	4.84187e-06	G protein-coupled receptor 137B
ENSMUSG00000029401	Rilpl2	872.646	1.12518	0.189919	5.92452	3.13207e-09	3.90106e-08	Rab interacting lysosomal protein-like 2
ENSMUSG00000025894	Aasdhppt	1070.96	1.12502	0.22995	4.89247	9.95762e-07	7.89889e-06	aminoadipate-semialdehyde dehydrogenase-phosphopantetheinyl transferase
ENSMUSG00000032652	Crebl2	274.977	1.12331	0.249867	4.49564	6.93619e-06	4.51326e-05	cAMP responsive element binding protein-like 2
ENSMUSG00000026047	Poglut2	721.283	1.12325	0.251343	4.469	7.8585e-06	5.05622e-05	protein O-glucosyltransferase 2
ENSMUSG00000024962	Vegfb	535.164	1.1221	0.242562	4.62604	3.72727e-06	2.57591e-05	vascular endothelial growth factor B
ENSMUSG00000031029	Eif3f	14960.5	1.1216	0.208741	5.37317	7.73661e-08	7.53788e-07	eukaryotic translation initiation factor 3, subunit F
ENSMUSG00000121345	NA	1358	1.12072	0.301994	3.71106	0.000206391	0.000925734	NA
ENSMUSG00000053560	Ier2	1117.2	1.12065	0.194689	5.7561	8.60803e-09	9.9562e-08	immediate early response 2
ENSMUSG00000046169	Adamts6	336.377	1.11922	0.368098	3.04054	0.00236156	0.00769297	a disintegrin-like and metallopeptidase (reprolysin type) with thrombospondin type 1 motif, 6
ENSMUSG00000034792	Gna15	917.529	1.11899	0.349336	3.20319	0.00135913	0.00478463	guanine nucleotide binding protein, alpha 15
ENSMUSG00000040339	Fam102b	691.856	1.11856	0.290318	3.85287	0.000116744	0.00056119	family with sequence similarity 102, member B
ENSMUSG00000038836	Agbl3	79.8835	1.11792	0.379702	2.9442	0.00323786	0.0100689	ATP/GTP binding protein-like 3
ENSMUSG00000025025	Mxi1	1157.83	1.11778	0.288943	3.8685	0.000109505	0.000529442	MAX interactor 1, dimerization protein
ENSMUSG00000018841	Rad51d	430.108	1.11745	0.226253	4.93892	7.85551e-07	6.32153e-06	RAD51 paralog D
ENSMUSG00000002732	Fkbp7	105.529	1.11697	0.36905	3.02662	0.00247302	0.00800519	FK506 binding protein 7
ENSMUSG00000105044	Gm10416	18.4116	1.11695	0.367991	3.03528	0.00240316	0.00781236	zinc finger protein pseudogene
ENSMUSG00000032235	Ice2	674.996	1.11611	0.239823	4.65388	3.25748e-06	2.28242e-05	interactor of little elongation complex ELL subunit 2
ENSMUSG00000021916	Glt8d1	532.657	1.1158	0.227697	4.90034	9.56707e-07	7.60354e-06	glycosyltransferase 8 domain containing 1
ENSMUSG00000071203	Naip5	251.023	1.11452	0.35039	3.1808	0.00146867	0.00512377	NLR family, apoptosis inhibitory protein 5
ENSMUSG00000030839	Sergef	435.993	1.11259	0.173324	6.41914	1.37045e-10	2.13565e-09	secretion regulating guanine nucleotide exchange factor
ENSMUSG00000037202	Prf1	55.7561	1.11211	0.458188	2.4272	0.0152159	0.037041	perforin 1 (pore forming protein)
ENSMUSG00000045294	Insig1	2601.96	1.11205	0.402946	2.75979	0.00578378	0.0165011	insulin induced gene 1
ENSMUSG00000050953	Gja1	1226.33	1.11052	0.38486	2.88552	0.00390765	0.0118107	gap junction protein, alpha 1
ENSMUSG00000050891	Tatdn1	242.472	1.10873	0.26326	4.21152	2.53653e-05	0.000144756	TatD DNase domain containing 1
ENSMUSG00000007617	Homer1	829.79	1.10715	0.197412	5.60832	2.04303e-08	2.21417e-07	homer scaffolding protein 1
ENSMUSG00000041028	Ghitm	7449.86	1.1059	0.203547	5.43313	5.53733e-08	5.56065e-07	growth hormone inducible transmembrane protein
ENSMUSG00000040883	Tmem205	91.8361	1.10504	0.455736	2.42474	0.0153192	0.0372435	transmembrane protein 205
ENSMUSG00000070315	4930581F22Rik	195.378	1.10496	0.288961	3.82391	0.000131349	0.000620675	RIKEN cDNA 4930581F22 gene
ENSMUSG00000078861	Zfp931	137.308	1.10286	0.329406	3.34803	0.000813896	0.00307886	zinc finger protein 931
ENSMUSG00000028337	Coro2a	8688.01	1.10198	0.252269	4.36828	1.2523e-05	7.63643e-05	coronin, actin binding protein 2A
ENSMUSG00000024158	Hagh	221.775	1.09989	0.222464	4.94412	7.64872e-07	6.17298e-06	hydroxyacyl glutathione hydrolase
ENSMUSG00000047810	Ccdc88b	3485.69	1.09919	0.147721	7.44103	9.99055e-14	2.49241e-12	coiled-coil domain containing 88B
ENSMUSG00000037519	Ppfia1	4653.95	1.09884	0.237628	4.6242	3.76043e-06	2.59555e-05	protein tyrosine phosphatase, receptor type, f polypeptide (PTPRF), interacting protein (liprin), alpha 1
ENSMUSG00000034959	Rubcnl	265.448	1.0985	0.448119	2.45137	0.0142315	0.0350641	RUN and cysteine rich domain containing beclin 1 interacting protein like
ENSMUSG00000120175	NA	42.5401	1.09794	0.422438	2.59906	0.00934798	0.0246007	NA
ENSMUSG00000056216	Cebpg	2153.54	1.09703	0.357612	3.06767	0.00215734	0.00712706	CCAAT/enhancer binding protein (C/EBP), gamma
ENSMUSG00000024921	Smarca2	1155.23	1.09621	0.194116	5.64717	1.63113e-08	1.80768e-07	SWI/SNF related, matrix associated, actin dependent regulator of chromatin, subfamily a, member 2
ENSMUSG00000097320	NA	92.84	1.09587	0.336591	3.2558	0.00113074	0.00409885	NA
ENSMUSG00000120076	NA	30.3127	1.09438	0.468701	2.33492	0.0195478	0.0456937	NA
ENSMUSG00000021661	Ankra2	555.721	1.09437	0.17972	6.0893	1.13404e-09	1.51538e-08	ankyrin repeat, family A (RFXANK-like), 2
ENSMUSG00000020610	Amz2	848.011	1.09417	0.231295	4.73062	2.2383e-06	1.6299e-05	archaelysin family metallopeptidase 2
ENSMUSG00000016344	Ppdpf	932.862	1.09378	0.19012	5.75312	8.76128e-09	1.01124e-07	pancreatic progenitor cell differentiation and proliferation factor
ENSMUSG00000086859	Snhg20	254.975	1.09246	0.279502	3.90861	9.28297e-05	0.000456356	small nucleolar RNA host gene 20
ENSMUSG00000025602	Zfp202	114.398	1.09228	0.313902	3.47969	0.000501988	0.00201012	zinc finger protein 202
ENSMUSG00000028184	Adgrl2	2285.72	1.09167	0.371233	2.94066	0.00327517	0.0101622	adhesion G protein-coupled receptor L2
ENSMUSG00000002731	Prkra	337.169	1.09162	0.262927	4.1518	3.29874e-05	0.000182607	protein kinase, interferon inducible double stranded RNA dependent activator
ENSMUSG00000008822	Acyp1	489.906	1.09035	0.165098	6.60429	3.99416e-11	6.8162e-10	acylphosphatase 1, erythrocyte (common) type
ENSMUSG00000024378	Stard4	4020.86	1.08938	0.329768	3.30347	0.000954978	0.00353641	StAR-related lipid transfer (START) domain containing 4
ENSMUSG00000062198	2700097O09Rik	212.009	1.08925	0.270744	4.02317	5.74205e-05	0.000297162	RIKEN cDNA 2700097O09 gene
ENSMUSG00000021668	Polk	691.465	1.08846	0.329001	3.30838	0.000938368	0.0034803	polymerase (DNA directed), kappa
ENSMUSG00000033773	Rpap2	591.246	1.08834	0.20454	5.32092	1.03242e-07	9.79039e-07	RNA polymerase II associated protein 2
ENSMUSG00000072893	4933439C10Rik	1031.37	1.08778	0.30323	3.5873	0.000334115	0.00140818	RIKEN cDNA 4933439C10 gene
ENSMUSG00000055485	Soga1	315.354	1.08689	0.288886	3.76234	0.000168331	0.000774378	suppressor of glucose, autophagy associated 1
ENSMUSG00000042647	Acad12	187.101	1.08589	0.280464	3.87178	0.000108045	0.000523445	acyl-Coenzyme A dehydrogenase family, member 12
ENSMUSG00000039910	Cited2	5158.06	1.08529	0.350794	3.09382	0.001976	0.00659719	Cbp/p300-interacting transactivator, with Glu/Asp-rich carboxy-terminal domain, 2
ENSMUSG00000028743	Akr7a5	386.281	1.08318	0.187186	5.78664	7.18074e-09	8.43989e-08	aldo-keto reductase family 7, member A5 (aflatoxin aldehyde reductase)
ENSMUSG00000103046	NA	22.3638	1.08228	0.449905	2.40558	0.0161468	0.0388874	NA
ENSMUSG00000027134	Lpcat4	354.704	1.08164	0.287048	3.76815	0.000164464	0.00075889	lysophosphatidylcholine acyltransferase 4
ENSMUSG00000024527	Afg3l2	2402.21	1.08161	0.236922	4.56524	4.98935e-06	3.34965e-05	AFG3-like AAA ATPase 2
ENSMUSG00000025464	Paox	330.709	1.07993	0.266946	4.04548	5.2215e-05	0.00027353	polyamine oxidase (exo-N4-amino)
ENSMUSG00000086583	Gm15500	49574.8	1.07916	0.176216	6.12408	9.12069e-10	1.24062e-08	ribosomal protein L5 pseudogene
ENSMUSG00000022884	Eif4a2	10012.7	1.07575	0.334612	3.21493	0.00130476	0.00462738	eukaryotic translation initiation factor 4A2
ENSMUSG00000033721	Vav3	794.805	1.07539	0.247472	4.3455	1.38959e-05	8.39081e-05	vav 3 oncogene
ENSMUSG00000001270	Ckb	195.787	1.07403	0.444649	2.41546	0.0157152	0.0380479	creatine kinase, brain
ENSMUSG00000032501	Trib1	638.746	1.07344	0.449188	2.38975	0.01686	0.0403721	tribbles pseudokinase 1
ENSMUSG00000024299	Adamts10	633.227	1.07136	0.337962	3.17006	0.00152406	0.00529046	a disintegrin-like and metallopeptidase (reprolysin type) with thrombospondin type 1 motif, 10
ENSMUSG00000050921	P2ry10	1799.33	1.07117	0.255823	4.18715	2.82485e-05	0.000159549	purinergic receptor P2Y, G-protein coupled 10
ENSMUSG00000036432	Siah2	781.246	1.07103	0.165717	6.46302	1.02633e-10	1.63605e-09	siah E3 ubiquitin protein ligase 2
ENSMUSG00000068105	Tnfrsf13c	1595.25	1.06991	0.302984	3.53124	0.000413621	0.00170116	tumor necrosis factor receptor superfamily, member 13c
ENSMUSG00000019883	Echdc1	863.348	1.06909	0.321396	3.32639	0.000879798	0.0032916	enoyl Coenzyme A hydratase domain containing 1
ENSMUSG00000025986	Slc39a10	1592.59	1.06908	0.301124	3.55031	0.000384784	0.00159356	solute carrier family 39 (zinc transporter), member 10
ENSMUSG00000053470	Kdm3a	3548.68	1.06869	0.356652	2.99645	0.00273146	0.00870168	lysine (K)-specific demethylase 3A
ENSMUSG00000024968	Rcor2	555.342	1.06824	0.289253	3.69308	0.000221551	0.000986313	REST corepressor 2
ENSMUSG00000107971	NA	23.6523	1.06809	0.421376	2.53476	0.0112524	0.0287972	NA
ENSMUSG00000020444	Guk1	498.942	1.06734	0.131418	8.12177	4.59444e-16	1.61095e-14	guanylate kinase 1
ENSMUSG00000040795	Iqcc	255.761	1.06669	0.265018	4.02498	5.69809e-05	0.000295437	IQ motif containing C
ENSMUSG00000021431	Snrnp48	1922.85	1.06621	0.357874	2.9793	0.00288905	0.00912338	small nuclear ribonucleoprotein 48 (U11/U12)
ENSMUSG00000021466	Ptch1	1543.01	1.06593	0.177762	5.99642	2.01711e-09	2.58767e-08	patched 1
ENSMUSG00000038543	BC028528	382.872	1.06531	0.214681	4.96232	6.96578e-07	5.68781e-06	cDNA sequence BC028528
ENSMUSG00000032905	Atg12	1398.31	1.06464	0.226561	4.69912	2.61286e-06	1.87322e-05	autophagy related 12
ENSMUSG00000031851	Ntpcr	402.949	1.06401	0.118117	9.00812	2.09621e-19	1.07318e-17	nucleoside-triphosphatase, cancer-related
ENSMUSG00000081752	NA	555.251	1.06316	0.431803	2.46213	0.0138114	0.0342209	NA
ENSMUSG00000022564	Grina	1613.25	1.06222	0.435132	2.44116	0.0146403	0.0358647	glutamate receptor, ionotropic, N-methyl D-aspartate-associated protein 1 (glutamate binding)
ENSMUSG00000044783	A730008H23Rik	11024.2	1.06124	0.282706	3.75385	0.000174138	0.00079911	RIKEN cDNA A730008H23 gene
ENSMUSG00000039745	Htatip2	498.311	1.06079	0.127811	8.29967	1.04398e-16	4.00552e-15	HIV-1 Tat interactive protein 2
ENSMUSG00000005580	Adcy9	75.0655	1.06048	0.291394	3.63935	0.00027333	0.00118614	adenylate cyclase 9
ENSMUSG00000029338	Antxr2	559.763	1.05969	0.198848	5.32915	9.86743e-08	9.39997e-07	anthrax toxin receptor 2
ENSMUSG00000037523	Mavs	1047.01	1.05904	0.195945	5.40477	6.48919e-08	6.41615e-07	mitochondrial antiviral signaling protein
ENSMUSG00000040010	Slc7a5	7146.95	1.05803	0.278478	3.79932	0.000145093	0.000677749	solute carrier family 7 (cationic amino acid transporter, y+ system), member 5
ENSMUSG00000036777	Anln	3031.72	1.05497	0.255644	4.12671	3.67986e-05	0.000201235	anillin, actin binding protein
ENSMUSG00000035293	G2e3	2404.55	1.05433	0.34432	3.06206	0.00219817	0.0072462	G2/M-phase specific E3 ubiquitin ligase
ENSMUSG00000022876	Samsn1	1105.92	1.05424	0.243183	4.33518	1.45643e-05	8.75957e-05	SAM domain, SH3 domain and nuclear localization signals, 1
ENSMUSG00000047434	Xxylt1	1219.78	1.05405	0.287569	3.66537	0.000246977	0.00108475	xyloside xylosyltransferase 1
ENSMUSG00000038963	Slco4a1	1610.61	1.054	0.160023	6.58654	4.50188e-11	7.65137e-10	solute carrier organic anion transporter family, member 4a1
ENSMUSG00000020732	Rab37	593.391	1.05351	0.293952	3.58395	0.000338437	0.00142387	RAB37, member RAS oncogene family
ENSMUSG00000020696	Rffl	645.632	1.05301	0.163736	6.43115	1.26644e-10	1.99029e-09	ring finger and FYVE like domain containing protein
ENSMUSG00000085334	NA	278.878	1.05127	0.320496	3.28015	0.00103752	0.00380075	NA
ENSMUSG00000104761	NA	28.5361	1.05064	0.43317	2.42546	0.0152891	0.0371867	NA
ENSMUSG00000059336	Slc14a1	1268.09	1.05054	0.331344	3.17054	0.00152155	0.00528395	solute carrier family 14 (urea transporter), member 1
ENSMUSG00000095123	NA	257.474	1.05038	0.327103	3.21114	0.00132207	0.00467884	NA
ENSMUSG00000050043	Tmx2	1867.01	1.05029	0.157075	6.68653	2.28519e-11	4.04881e-10	thioredoxin-related transmembrane protein 2
ENSMUSG00000025757	Hspa4l	1025.88	1.04995	0.272708	3.85008	0.000118078	0.000566462	heat shock protein 4 like
ENSMUSG00000037710	Cisd1	2489.18	1.04944	0.104842	10.0098	1.38018e-23	1.18738e-21	CDGSH iron sulfur domain 1
ENSMUSG00000028803	Nipal3	1046.02	1.04931	0.221178	4.74419	2.09345e-06	1.53295e-05	NIPA-like domain containing 3
ENSMUSG00000020523	Fam114a2	1933.45	1.04927	0.275987	3.80188	0.000143601	0.000671721	family with sequence similarity 114, member A2
ENSMUSG00000034152	Exoc3	2590.73	1.04747	0.189437	5.52936	3.21404e-08	3.36316e-07	exocyst complex component 3
ENSMUSG00000041298	Katnal1	710.341	1.04712	0.253926	4.12373	3.72786e-05	0.000203593	katanin p60 subunit A-like 1
ENSMUSG00000002625	Akap8l	1171.08	1.04665	0.332845	3.14455	0.00166345	0.00569146	A kinase (PRKA) anchor protein 8-like
ENSMUSG00000097296	NA	67.3521	1.04557	0.345922	3.02256	0.00250647	0.00809147	NA
ENSMUSG00000120850	NA	114.91	1.04526	0.285289	3.66386	0.000248443	0.00108975	NA
ENSMUSG00000103509	NA	202.352	1.04516	0.448996	2.32777	0.0199243	0.0463725	NA
ENSMUSG00000057894	Zfp329	761.864	1.04489	0.211537	4.93952	7.83136e-07	6.30514e-06	zinc finger protein 329
ENSMUSG00000023094	Msrb2	57.2622	1.04437	0.356171	2.93223	0.00336542	0.0103978	methionine sulfoxide reductase B2
ENSMUSG00000069114	Zbtb10	422.476	1.04421	0.373972	2.79221	0.00523491	0.0151656	zinc finger and BTB domain containing 10
ENSMUSG00000032328	Tmem30a	5016.94	1.03997	0.180485	5.76209	8.30806e-09	9.62927e-08	transmembrane protein 30A
ENSMUSG00000030590	Fam98c	591.876	1.03838	0.259185	4.00635	6.16654e-05	0.000316286	family with sequence similarity 98, member C
ENSMUSG00000049517	Rps23	9419.34	1.03797	0.173663	5.97692	2.27399e-09	2.90381e-08	ribosomal protein S23
ENSMUSG00000120369	NA	469.184	1.03741	0.157073	6.60461	3.98557e-11	6.80851e-10	NA
ENSMUSG00000023243	Kcnk5	549.282	1.0372	0.222552	4.6605	3.15445e-06	2.21395e-05	potassium channel, subfamily K, member 5
ENSMUSG00000003154	Foxj2	507.479	1.03534	0.30235	3.42432	0.000616346	0.00241191	forkhead box J2
ENSMUSG00000041132	N4bp2l1	855.882	1.03457	0.278304	3.71742	0.000201269	0.000906172	NEDD4 binding protein 2-like 1
ENSMUSG00000076749	Trgc1	2782.72	1.03422	0.346762	2.98251	0.00285897	0.00904057	T cell receptor gamma, constant 1
ENSMUSG00000045414	Dipk2a	1174.76	1.03419	0.148571	6.96094	3.38e-12	6.77218e-11	divergent protein kinase domain 2A
ENSMUSG00000026456	Cyb5r1	775.253	1.03379	0.374139	2.76311	0.00572531	0.0163547	cytochrome b5 reductase 1
ENSMUSG00000000740	Rpl13	27032.6	1.03305	0.132176	7.81576	5.46306e-15	1.58847e-13	ribosomal protein L13
ENSMUSG00000081051	Gm15427	30.3159	1.03262	0.322339	3.20354	0.00135749	0.00478087	predicted pseudogene 15427
ENSMUSG00000034163	Zfc3h1	2560.06	1.03231	0.313279	3.29519	0.00098354	0.00362849	zinc finger, C3H1-type containing
ENSMUSG00000039166	Akap7	160.206	1.03191	0.164609	6.26889	3.63634e-10	5.27744e-09	A kinase (PRKA) anchor protein 7
ENSMUSG00000062604	Srpk2	1718.32	1.0319	0.149331	6.91017	4.84069e-12	9.41621e-11	serine/arginine-rich protein specific kinase 2
ENSMUSG00000003865	Gys1	793.455	1.03105	0.253762	4.06308	4.84301e-05	0.000255924	glycogen synthase 1, muscle
ENSMUSG00000097048	1600020E01Rik	287.09	1.03075	0.291084	3.54106	0.000398522	0.00164464	RIKEN cDNA 1600020E01 gene
ENSMUSG00000008305	Tle1	433.984	1.02949	0.315587	3.26214	0.00110575	0.00401983	transducin-like enhancer of split 1
ENSMUSG00000005534	Insr	773.875	1.02898	0.170131	6.04818	1.46494e-09	1.92367e-08	insulin receptor
ENSMUSG00000073016	Uprt	344.778	1.02725	0.226226	4.54079	5.60444e-06	3.7281e-05	uracil phosphoribosyltransferase
ENSMUSG00000062753	AI413582	185.869	1.02481	0.261238	3.92288	8.74963e-05	0.000433199	expressed sequence AI413582
ENSMUSG00000028703	Lrrc41	1437.71	1.02463	0.152739	6.7084	1.96765e-11	3.52739e-10	leucine rich repeat containing 41
ENSMUSG00000025857	Dnaaf5	2517.92	1.02437	0.240331	4.26234	2.02294e-05	0.000118383	dynein, axonemal assembly factor 5
ENSMUSG00000104342	NA	77.2914	1.02359	0.395471	2.58827	0.00964595	0.0253011	NA
ENSMUSG00000032409	Atr	2339.11	1.02251	0.331322	3.08614	0.00202773	0.00675371	ataxia telangiectasia and Rad3 related
ENSMUSG00000035236	Scai	828.767	1.02183	0.306932	3.32918	0.000871017	0.0032624	suppressor of cancer cell invasion
ENSMUSG00000040913	Fbxw4	274.525	1.02161	0.180328	5.66528	1.46786e-08	1.63761e-07	F-box and WD-40 domain protein 4
ENSMUSG00000000934	Top1mt	80.5519	1.01838	0.37615	2.70738	0.00678165	0.0188549	DNA topoisomerase 1, mitochondrial
ENSMUSG00000057841	Rpl32	26223	1.01657	0.150752	6.74332	1.54807e-11	2.8084e-10	ribosomal protein L32
ENSMUSG00000047867	Gimap6	3212.55	1.01654	0.297517	3.41676	0.000633721	0.00247353	GTPase, IMAP family member 6
ENSMUSG00000047881	Rell1	1332.62	1.01612	0.364275	2.78942	0.00528026	0.0152787	RELT-like 1
ENSMUSG00000020034	Tcp11l2	1110.02	1.01507	0.271801	3.7346	0.000188014	0.000854563	t-complex 11 (mouse) like 2
ENSMUSG00000021930	Spryd7	343.863	1.01496	0.16006	6.34114	2.28076e-10	3.42319e-09	SPRY domain containing 7
ENSMUSG00000037243	Zfp692	515.505	1.01432	0.245251	4.13584	3.53663e-05	0.000194486	zinc finger protein 692
ENSMUSG00000026429	Ube2t	603.313	1.01403	0.365492	2.77443	0.00552985	0.0158743	ubiquitin-conjugating enzyme E2T
ENSMUSG00000029071	Dvl1	1323.26	1.01179	0.230431	4.39085	1.12908e-05	6.96905e-05	dishevelled segment polarity protein 1
ENSMUSG00000042570	Mier2	542.845	1.01162	0.213576	4.73659	2.17347e-06	1.58476e-05	MIER family member 2
ENSMUSG00000090150	Acad11	447.161	1.01011	0.234053	4.31572	1.59082e-05	9.49258e-05	acyl-Coenzyme A dehydrogenase family, member 11
ENSMUSG00000045316	Fahd1	87.4211	1.01008	0.314356	3.21316	0.00131283	0.00465206	fumarylacetoacetate hydrolase domain containing 1
ENSMUSG00000034614	Pik3ip1	1825.29	1.00632	0.348524	2.88738	0.0038847	0.0117562	phosphoinositide-3-kinase interacting protein 1
ENSMUSG00000121485	NA	563.092	1.00583	0.264269	3.80607	0.00014119	0.000661184	NA
ENSMUSG00000018861	Fdxr	356.244	1.00501	0.228886	4.39089	1.12888e-05	6.96905e-05	ferredoxin reductase
ENSMUSG00000032434	Cmtm6	3925.82	1.00463	0.200034	5.02232	5.10502e-07	4.27082e-06	CKLF-like MARVEL transmembrane domain containing 6
ENSMUSG00000098206	NA	84.4371	1.0046	0.279148	3.5988	0.000319686	0.00135938	NA
ENSMUSG00000009995	Tafazzin	1156.57	1.00329	0.191245	5.2461	1.5535e-07	1.43805e-06	tafazzin, phospholipid-lysophospholipid transacylase
ENSMUSG00000038486	Sv2a	90.285	1.00296	0.346109	2.89783	0.00375759	0.0114358	synaptic vesicle glycoprotein 2 a
ENSMUSG00000062939	Stat4	2203.06	1.00245	0.202726	4.94486	7.6198e-07	6.15261e-06	signal transducer and activator of transcription 4
ENSMUSG00000046567	4930430F08Rik	249.743	1.00245	0.295126	3.3967	0.000682047	0.00263687	RIKEN cDNA 4930430F08 gene
ENSMUSG00000018821	Avpi1	33.9687	1.00115	0.363104	2.75722	0.00582959	0.0166091	arginine vasopressin-induced 1
ENSMUSG00000028843	Sh3bgrl3	3210.32	-1.00026	0.290451	-3.44382	0.000573567	0.00226308	SH3 domain binding glutamic acid-rich protein-like 3
ENSMUSG00000068114	Ccdc134	703.705	-1.00029	0.181185	-5.52084	3.37392e-08	3.51942e-07	coiled-coil domain containing 134
ENSMUSG00000008036	Ap2s1	2227.49	-1.00191	0.13726	-7.29937	2.89109e-13	6.73915e-12	adaptor-related protein complex 2, sigma 1 subunit
ENSMUSG00000041477	Dcp1b	222.258	-1.00308	0.330828	-3.03203	0.00242917	0.00788466	decapping mRNA 1B
ENSMUSG00000035960	Apex1	2685.71	-1.00367	0.369955	-2.71294	0.0066689	0.0185878	apurinic/apyrimidinic endonuclease 1
ENSMUSG00000091144	Phf11c	68.9934	-1.00458	0.389694	-2.57788	0.00994077	0.0259602	PHD finger protein 11C
ENSMUSG00000049038	Mterf2	244.811	-1.00573	0.283125	-3.55223	0.000381976	0.00158389	mitochondrial transcription termination factor 2
ENSMUSG00000031167	Rbm3	22329.7	-1.00673	0.281552	-3.57566	0.000349351	0.00146389	RNA binding motif (RNP1, RRM) protein 3
ENSMUSG00000020261	Slc36a1	309.683	-1.00722	0.30224	-3.3325	0.000860687	0.00323024	solute carrier family 36 (proton/amino acid symporter), member 1
ENSMUSG00000074826	Gm10767	23.3824	-1.0081	0.430436	-2.34203	0.019179	0.044989	predicted gene 10767
ENSMUSG00000032491	Nradd	30.985	-1.00888	0.416456	-2.42255	0.0154121	0.0374203	neurotrophin receptor associated death domain
ENSMUSG00000032252	Glce	485.746	-1.00968	0.265279	-3.80609	0.000141183	0.000661184	glucuronyl C5-epimerase
ENSMUSG00000087177	E130307A14Rik	296.701	-1.01134	0.262501	-3.85273	0.000116808	0.000561234	RIKEN cDNA E130307A14 gene
ENSMUSG00000090394	4930523C07Rik	1323.66	-1.01243	0.42183	-2.40009	0.0163911	0.0394075	RIKEN cDNA 4930523C07 gene
ENSMUSG00000023143	Nagpa	352.266	-1.01261	0.37251	-2.71833	0.00656122	0.0183306	N-acetylglucosamine-1-phosphodiester alpha-N-acetylglucosaminidase
ENSMUSG00000048897	Zfp710	802.73	-1.01459	0.243369	-4.16896	3.05996e-05	0.000171149	zinc finger protein 710
ENSMUSG00000035342	Lzts2	124.133	-1.01519	0.391583	-2.59252	0.00952768	0.0250145	leucine zipper, putative tumor suppressor 2
ENSMUSG00000099881	2810013P06Rik	248.272	-1.01608	0.260217	-3.90472	9.43347e-05	0.000462936	RIKEN cDNA 2810013P06 gene
ENSMUSG00000073434	Wdr90	522.518	-1.01724	0.262722	-3.87192	0.000107981	0.000523288	WD repeat domain 90
ENSMUSG00000030595	Nfkbib	506.979	-1.01769	0.284516	-3.57692	0.000347662	0.00145754	nuclear factor of kappa light polypeptide gene enhancer in B cells inhibitor, beta
ENSMUSG00000017670	Elmo2	890.25	-1.01776	0.258686	-3.93433	8.3428e-05	0.000415026	engulfment and cell motility 2
ENSMUSG00000020882	Cacnb1	405.485	-1.01857	0.251497	-4.05002	5.1213e-05	0.000268703	calcium channel, voltage-dependent, beta 1 subunit
ENSMUSG00000037815	Ctnna1	2172.23	-1.01863	0.267686	-3.80531	0.000141628	0.00066305	catenin (cadherin associated protein), alpha 1
ENSMUSG00000046031	Calhm6	92.2307	-1.02087	0.429454	-2.37713	0.0174481	0.0415004	calcium homeostasis modulator family member 6
ENSMUSG00000027778	Ift80	949.301	-1.0222	0.195786	-5.22101	1.77945e-07	1.62735e-06	intraflagellar transport 80
ENSMUSG00000030795	Fus	15640.7	-1.02235	0.279198	-3.66174	0.000250505	0.00109678	fused in sarcoma
ENSMUSG00000067567	Hdac8	444.59	-1.02566	0.105636	-9.70944	2.74833e-22	2.00304e-20	histone deacetylase 8
ENSMUSG00000059305	Vpreb1	12961.8	-1.02577	0.388366	-2.64126	0.00825993	0.0221815	pre-B lymphocyte gene 1
ENSMUSG00000035370	NA	125.593	-1.02747	0.365481	-2.81129	0.00493431	0.0144406	NA
ENSMUSG00000064210	Ano6	1611.79	-1.02823	0.189392	-5.42913	5.66282e-08	5.66961e-07	anoctamin 6
ENSMUSG00000121483	NA	58.273	-1.0283	0.284369	-3.6161	0.000299079	0.00128023	NA
ENSMUSG00000029632	Ndufa4	2243.48	-1.02863	0.146666	-7.01342	2.32555e-12	4.80445e-11	Ndufa4, mitochondrial complex associated
ENSMUSG00000064367	ND5	36940	-1.03006	0.258411	-3.98613	6.71595e-05	0.00034184	NADH dehydrogenase subunit 5
ENSMUSG00000094777	H2ac24	7415.1	-1.0331	0.190846	-5.41325	6.18913e-08	6.14861e-07	H2A clustered histone 24
ENSMUSG00000025014	Dntt	9551.13	-1.03321	0.415227	-2.48829	0.0128358	0.0321451	deoxynucleotidyltransferase, terminal
ENSMUSG00000054934	Kcnmb4	76.3284	-1.03337	0.346389	-2.98327	0.00285186	0.00901983	potassium large conductance calcium-activated channel, subfamily M, beta member 4
ENSMUSG00000049184	Purg	45.9687	-1.03346	0.230402	-4.48545	7.27591e-06	4.71959e-05	purine-rich element binding protein G
ENSMUSG00000023004	Tuba1b	49767.8	-1.03403	0.228828	-4.5188	6.21925e-06	4.08981e-05	tubulin, alpha 1B
ENSMUSG00000045382	Cxcr4	3332.56	-1.03545	0.397826	-2.60278	0.00924718	0.0244047	chemokine (C-X-C motif) receptor 4
ENSMUSG00000022543	Dnaaf8	19.9912	-1.03589	0.422988	-2.44898	0.0143262	0.0352383	dynein axonemal assembly factor 8
ENSMUSG00000021391	Cenpp	341.142	-1.03731	0.215876	-4.80513	1.54653e-06	1.17044e-05	centromere protein P
ENSMUSG00000039316	Rftn1	1374.7	-1.03748	0.31745	-3.26815	0.00108252	0.00394741	raftlin lipid raft linker 1
ENSMUSG00000050600	Zfp831	471.862	-1.03816	0.356073	-2.91557	0.00355036	0.0108866	zinc finger protein 831
ENSMUSG00000001175	Calm1	12157.6	-1.03872	0.234432	-4.43082	9.38766e-06	5.91245e-05	calmodulin 1
ENSMUSG00000037628	Cdkn3	567.988	-1.03903	0.179585	-5.78573	7.2198e-09	8.47387e-08	cyclin-dependent kinase inhibitor 3
ENSMUSG00000096458	Moap1	131.593	-1.04165	0.27382	-3.80416	0.000142288	0.000665764	modulator of apoptosis 1
ENSMUSG00000100691	NA	35.8271	-1.04313	0.354481	-2.9427	0.00325359	0.0101009	NA
ENSMUSG00000004207	Psap	23295.8	-1.04362	0.232218	-4.49414	6.98521e-06	4.54301e-05	prosaposin
ENSMUSG00000079547	H2-DMb1	170.204	-1.04363	0.337215	-3.09485	0.00196912	0.00657819	histocompatibility 2, class II, locus Mb1
ENSMUSG00000045752	Tssc4	624.19	-1.04438	0.233297	-4.47662	7.58343e-06	4.88866e-05	tumor-suppressing subchromosomal transferable fragment 4
ENSMUSG00000002190	Clgn	4479.91	-1.04446	0.303951	-3.43626	0.000589798	0.00231944	calmegin
ENSMUSG00000085829	NA	45.4806	-1.04529	0.329501	-3.17233	0.00151222	0.00526032	NA
ENSMUSG00000018750	Zbtb4	149.391	-1.04651	0.376989	-2.77596	0.00550385	0.0158051	zinc finger and BTB domain containing 4
ENSMUSG00000027508	Pag1	9323.69	-1.04807	0.207371	-5.05411	4.32412e-07	3.65415e-06	phosphoprotein associated with glycosphingolipid microdomains 1
ENSMUSG00000028799	Zfp362	1188.84	-1.04974	0.338845	-3.098	0.00194828	0.00652556	zinc finger protein 362
ENSMUSG00000027394	Ttl	150.504	-1.05108	0.362009	-2.90346	0.00369059	0.0112586	tubulin tyrosine ligase
ENSMUSG00000007035	Msh5	215.412	-1.05131	0.26576	-3.95586	7.62588e-05	0.000383015	mutS homolog 5
ENSMUSG00000051220	Ercc6l	1493.12	-1.05134	0.283902	-3.70319	0.000212904	0.000951626	excision repair cross-complementing rodent repair deficiency complementation group 6 like
ENSMUSG00000060675	Plaat3	522.605	-1.05204	0.270445	-3.89002	0.000100235	0.000488086	phospholipase A and acyltransferase 3
ENSMUSG00000025366	Esyt1	12188.5	-1.05245	0.230075	-4.57438	4.77624e-06	3.21822e-05	extended synaptotagmin-like protein 1
ENSMUSG00000025041	Nt5c2	1486.56	-1.05285	0.367768	-2.8628	0.00419916	0.0125824	5'-nucleotidase, cytosolic II
ENSMUSG00000066538	Gm6254	23.2804	-1.05402	0.391218	-2.69421	0.00705567	0.0194622	heterogeneous nuclear ribonucleoprotein A3 pseudogene
ENSMUSG00000027935	Rab13	10.7914	-1.05451	0.447738	-2.35518	0.0185136	0.0436244	RAB13, member RAS oncogene family
ENSMUSG00000121042	NA	508.343	-1.057	0.398744	-2.65082	0.00802955	0.021692	NA
ENSMUSG00000017765	Slc12a4	314.246	-1.05821	0.270722	-3.90885	9.27374e-05	0.000456156	solute carrier family 12, member 4
ENSMUSG00000024807	Syvn1	5896.32	-1.05835	0.25361	-4.17313	3.0044e-05	0.000168323	synovial apoptosis inhibitor 1, synoviolin
ENSMUSG00000039813	Tbc1d2	57.8207	-1.05966	0.412646	-2.56796	0.0102299	0.0265861	TBC1 domain family, member 2
ENSMUSG00000026723	Trdmt1	283.352	-1.06077	0.290923	-3.64623	0.00026612	0.00115786	tRNA aspartic acid methyltransferase 1
ENSMUSG00000037572	Wdhd1	2379.29	-1.06235	0.281957	-3.76778	0.000164702	0.00075978	WD repeat and HMG-box DNA binding protein 1
ENSMUSG00000007836	Hnrnpa0	12350.1	-1.06255	0.231623	-4.58741	4.48777e-06	3.04599e-05	heterogeneous nuclear ribonucleoprotein A0
ENSMUSG00000070490	Gm10293	14.6266	-1.06363	0.451372	-2.35644	0.0184511	0.0435018	glyceraldehyde-3-phosphate dehydrogenase pseudogene
ENSMUSG00000028295	Smim8	264.975	-1.06403	0.260101	-4.09083	4.29823e-05	0.000230593	small integral membrane protein 8
ENSMUSG00000030055	Rab43	2259.04	-1.06416	0.197736	-5.38174	7.37682e-08	7.21683e-07	RAB43, member RAS oncogene family
ENSMUSG00000039824	Myl6b	45.335	-1.06647	0.312823	-3.40917	0.00065161	0.00253328	myosin, light polypeptide 6B
ENSMUSG00000021366	Hivep1	1159.51	-1.06751	0.242258	-4.40651	1.05048e-05	6.52012e-05	human immunodeficiency virus type I enhancer binding protein 1
ENSMUSG00000038949	Cnst	1001.3	-1.06757	0.134616	-7.93047	2.18313e-15	6.84897e-14	consortin, connexin sorting protein
ENSMUSG00000025017	Pik3ap1	4631.14	-1.06915	0.263798	-4.05292	5.05831e-05	0.000265984	phosphoinositide-3-kinase adaptor protein 1
ENSMUSG00000005732	Ranbp1	5945.43	-1.073	0.306324	-3.50282	0.00046036	0.00186853	RAN binding protein 1
ENSMUSG00000064356	ATP8	6586.58	-1.07401	0.278688	-3.85382	0.000116291	0.000559174	ATP synthase F0 subunit 8
ENSMUSG00000120082	NA	92.1639	-1.07405	0.299018	-3.59194	0.000328224	0.00138909	NA
ENSMUSG00000019214	Chtf18	787.442	-1.07444	0.26013	-4.13038	3.6217e-05	0.00019864	CTF18, chromosome transmission fidelity factor 18
ENSMUSG00000080268	Brms1	742.963	-1.07734	0.288576	-3.73329	0.000188994	0.000858314	breast cancer metastasis-suppressor 1
ENSMUSG00000006498	Ptbp1	17611.4	-1.0778	0.27618	-3.90252	9.51962e-05	0.000466478	polypyrimidine tract binding protein 1
ENSMUSG00000024340	Btnl2	22.8501	-1.07879	0.428024	-2.5204	0.011722	0.0298232	butyrophilin-like 2
ENSMUSG00000024769	Cdc42bpg	210.574	-1.07928	0.327472	-3.29579	0.000981469	0.00362165	CDC42 binding protein kinase gamma (DMPK-like)
ENSMUSG00000025792	Slc25a10	503.333	-1.08041	0.300238	-3.59852	0.000320027	0.00135979	solute carrier family 25 (mitochondrial carrier, dicarboxylate transporter), member 10
ENSMUSG00000036052	Dnajb5	151.025	-1.08098	0.384875	-2.80866	0.0049748	0.014541	DnaJ heat shock protein family (Hsp40) member B5
ENSMUSG00000017146	Brca1	1972.17	-1.08164	0.170937	-6.32774	2.48783e-10	3.7206e-09	breast cancer 1, early onset
ENSMUSG00000042029	Ncapg2	4624.88	-1.08177	0.14941	-7.2403	4.47698e-13	1.02217e-11	non-SMC condensin II complex, subunit G2
ENSMUSG00000073492	NA	55.1932	-1.08203	0.310314	-3.4869	0.000488651	0.0019652	NA
ENSMUSG00000044770	Scml4	172.059	-1.0827	0.471244	-2.29754	0.0215879	0.0496557	Scm polycomb group protein like 4
ENSMUSG00000090141	Gm614	24.2578	-1.08289	0.313787	-3.45105	0.000558418	0.00221115	predicted gene 614
ENSMUSG00000040389	Wdr47	168.599	-1.08431	0.29075	-3.72936	0.000191966	0.000870153	WD repeat domain 47
ENSMUSG00000054717	Hmgb2	18148.9	-1.08644	0.172829	-6.28625	3.25236e-10	4.77834e-09	high mobility group box 2
ENSMUSG00000074151	Nlrc5	5702.27	-1.08679	0.227115	-4.78517	1.70844e-06	1.2821e-05	NLR family, CARD domain containing 5
ENSMUSG00000090115	Usp49	877.117	-1.0873	0.193695	-5.61345	1.98327e-08	2.1508e-07	ubiquitin specific peptidase 49
ENSMUSG00000020375	Rufy1	465.091	-1.0873	0.413273	-2.63095	0.00851467	0.0227431	RUN and FYVE domain containing 1
ENSMUSG00000018931	Natd1	868.754	-1.08732	0.355165	-3.06146	0.00220262	0.00725289	N-acetyltransferase domain containing 1
ENSMUSG00000049577	Zfpm1	4224.88	-1.08823	0.304808	-3.57022	0.000356683	0.00148975	zinc finger protein, multitype 1
ENSMUSG00000042228	Lyn	3424.52	-1.08886	0.284644	-3.82534	0.000130593	0.000617482	LYN proto-oncogene, Src family tyrosine kinase
ENSMUSG00000055407	Map6	30.4485	-1.09089	0.365542	-2.98432	0.00284208	0.00899227	microtubule-associated protein 6
ENSMUSG00000049932	H2ax	5229.7	-1.09104	0.225654	-4.83504	1.3312e-06	1.02151e-05	H2A.X variant histone
ENSMUSG00000068735	Trp53i11	10091.3	-1.09151	0.208178	-5.24315	1.57857e-07	1.45801e-06	transformation related protein 53 inducible protein 11
ENSMUSG00000069874	Irgm2	1149.61	-1.09282	0.370053	-2.95314	0.00314558	0.00982956	immunity-related GTPase family M member 2
ENSMUSG00000020782	Llgl2	118.731	-1.09321	0.26089	-4.19032	2.78562e-05	0.0001576	LLGL2 scribble cell polarity complex component
ENSMUSG00000041773	Enc1	396.107	-1.09518	0.311512	-3.51571	0.000438587	0.0017893	ectodermal-neural cortex 1
ENSMUSG00000041203	Trir	2165.71	-1.09532	0.257432	-4.25477	2.09264e-05	0.000122034	telomerase RNA component interacting RNase
ENSMUSG00000038893	Fam117a	316.881	-1.0955	0.23732	-4.61613	3.90958e-06	2.68046e-05	family with sequence similarity 117, member A
ENSMUSG00000017195	Zpbp2	30.369	-1.09584	0.464306	-2.36018	0.0182661	0.0431388	zona pellucida binding protein 2
ENSMUSG00000028702	Rad54l	1217.22	-1.09647	0.364312	-3.0097	0.00261503	0.00838196	RAD54 like (S. cerevisiae)
ENSMUSG00000039158	Akna	4525.13	-1.0967	0.299306	-3.66415	0.000248166	0.00108882	AT-hook transcription factor
ENSMUSG00000042178	Armc5	566.181	-1.09671	0.289448	-3.78899	0.000151263	0.000705189	armadillo repeat containing 5
ENSMUSG00000037991	Rmi2	885.562	-1.09685	0.330875	-3.31501	0.000916387	0.00341014	RecQ mediated genome instability 2
ENSMUSG00000032198	Dock6	75.5797	-1.09786	0.426638	-2.57328	0.0100739	0.0262421	dedicator of cytokinesis 6
ENSMUSG00000021496	Pcbd2	195.94	-1.0991	0.221342	-4.96562	6.84802e-07	5.59713e-06	pterin 4 alpha carbinolamine dehydratase/dimerization cofactor of hepatocyte nuclear factor 1 alpha (TCF1) 2
ENSMUSG00000074918	Inafm2	819.983	-1.10185	0.286831	-3.84145	0.000122311	0.000583082	InaF motif containing 2
ENSMUSG00000097792	NA	14.4053	-1.10211	0.443798	-2.48336	0.0130151	0.0325328	NA
ENSMUSG00000024742	Fen1	2833.35	-1.10284	0.36898	-2.98889	0.00279997	0.00888768	flap structure specific endonuclease 1
ENSMUSG00000091993	NA	32.5613	-1.10417	0.323416	-3.41408	0.000639976	0.00249561	NA
ENSMUSG00000113640	Adat3	51.6686	-1.10417	0.40473	-2.72818	0.00636852	0.0179031	adenosine deaminase, tRNA-specific 3
ENSMUSG00000066152	Slc31a2	78.2678	-1.10604	0.247488	-4.46906	7.85657e-06	5.05622e-05	solute carrier family 31, member 2
ENSMUSG00000030978	Rrm1	11694.6	-1.10611	0.266404	-4.15202	3.29555e-05	0.000182491	ribonucleotide reductase M1
ENSMUSG00000004099	Dnmt1	11100.5	-1.10872	0.223677	-4.95678	7.16711e-07	5.84077e-06	DNA methyltransferase (cytosine-5) 1
ENSMUSG00000073902	NA	4263.59	-1.11157	0.275039	-4.04152	5.3106e-05	0.000277849	NA
ENSMUSG00000041859	Mcm3	9051.48	-1.11457	0.285422	-3.90498	9.42322e-05	0.000462569	minichromosome maintenance complex component 3
ENSMUSG00000013822	Elof1	1354.88	-1.11476	0.291151	-3.82882	0.000128759	0.000609816	ELF1 homolog, elongation factor 1
ENSMUSG00000050627	Gpd1l	4588.49	-1.11479	0.227459	-4.90109	9.53057e-07	7.57815e-06	glycerol-3-phosphate dehydrogenase 1-like
ENSMUSG00000021493	Pdlim7	146.953	-1.1175	0.371911	-3.00475	0.00265802	0.00849365	PDZ and LIM domain 7
ENSMUSG00000085154	NA	97.8506	-1.11767	0.356102	-3.13863	0.00169738	0.00579213	NA
ENSMUSG00000064363	ND4	33279.5	-1.1217	0.328543	-3.41416	0.000639789	0.00249546	NADH dehydrogenase subunit 4
ENSMUSG00000063445	Nmral1	879.336	-1.12201	0.24276	-4.62187	3.80294e-06	2.61844e-05	NmrA-like family domain containing 1
ENSMUSG00000019461	Plscr3	1103.43	-1.1233	0.219103	-5.12682	2.94669e-07	2.57758e-06	phospholipid scramblase 3
ENSMUSG00000097705	NA	561.08	-1.12339	0.302483	-3.71388	0.000204105	0.000916717	NA
ENSMUSG00000022673	Mcm4	7009.94	-1.12366	0.322739	-3.48164	0.00049836	0.00199943	minichromosome maintenance complex component 4
ENSMUSG00000075028	Prdm11	220.804	-1.12455	0.338309	-3.32404	0.000887241	0.00331425	PR domain containing 11
ENSMUSG00000120198	NA	142.237	-1.12455	0.378387	-2.97197	0.00295895	0.00931965	NA
ENSMUSG00000009772	Nuak2	436.182	-1.1261	0.217737	-5.17186	2.31775e-07	2.07974e-06	NUAK family, SNF1-like kinase, 2
ENSMUSG00000068267	Cenpb	3508.96	-1.1271	0.317995	-3.5444	0.000393506	0.00162565	centromere protein B
ENSMUSG00000034379	Wdr5b	192.368	-1.12732	0.23475	-4.8022	1.56929e-06	1.18567e-05	WD repeat domain 5B
ENSMUSG00000111497	NA	113.136	-1.1319	0.344339	-3.28716	0.00101203	0.00371961	NA
ENSMUSG00000037966	Ninj1	414.758	-1.13207	0.285012	-3.97199	7.12746e-05	0.000360695	ninjurin 1
ENSMUSG00000040093	Bmf	948.226	-1.13286	0.468258	-2.4193	0.0155505	0.0376907	BCL2 modifying factor
ENSMUSG00000045193	Cirbp	1353.21	-1.1332	0.413409	-2.7411	0.0061234	0.0173073	cold inducible RNA binding protein
ENSMUSG00000023052	Npff	20.3861	-1.13442	0.448212	-2.53099	0.011374	0.0290575	neuropeptide FF-amide peptide precursor
ENSMUSG00000010529	Gm266	347.756	-1.13514	0.203871	-5.56791	2.57815e-08	2.753e-07	predicted gene 266
ENSMUSG00000045257	Morn2	50.3829	-1.13572	0.434081	-2.61638	0.00888668	0.0236026	MORN repeat containing 2
ENSMUSG00000063077	Kif1b	277.511	-1.13805	0.334429	-3.40297	0.000666568	0.00258181	kinesin family member 1B
ENSMUSG00000103906	Tigd5	40.0893	-1.13846	0.422174	-2.69667	0.00700361	0.0193463	tigger transposable element derived 5
ENSMUSG00000079523	Tmsb10	6917.98	-1.1385	0.476633	-2.38863	0.0169114	0.040466	thymosin, beta 10
ENSMUSG00000108528	NA	22.526	-1.13986	0.459842	-2.47882	0.0131818	0.0328855	NA
ENSMUSG00000085823	NA	302.558	-1.14005	0.281255	-4.05345	5.04673e-05	0.000265458	NA
ENSMUSG00000118669	Arvcf	189.406	-1.14107	0.415127	-2.74874	0.00598256	0.0169696	armadillo repeat gene deleted in velocardiofacial syndrome
ENSMUSG00000072647	Adam1a	70.0647	-1.14203	0.435048	-2.62507	0.00866305	0.0230968	a disintegrin and metallopeptidase domain 1a
ENSMUSG00000030652	Coq7	526.118	-1.14825	0.253677	-4.52644	5.99849e-06	3.9618e-05	demethyl-Q 7
ENSMUSG00000022471	Xrcc6	4798.14	-1.14897	0.280494	-4.09623	4.19926e-05	0.000226448	X-ray repair complementing defective repair in Chinese hamster cells 6
ENSMUSG00000020955	Ap4s1	282.522	-1.14972	0.428192	-2.68506	0.00725174	0.0199098	adaptor-related protein complex AP-4, sigma 1
ENSMUSG00000017760	Ctsa	2137.38	-1.15126	0.278652	-4.13153	3.60355e-05	0.000197775	cathepsin A
ENSMUSG00000028405	Aco1	236.109	-1.15196	0.415497	-2.77248	0.00556308	0.0159587	aconitase 1
ENSMUSG00000039485	Tspyl4	323.941	-1.15298	0.245118	-4.70377	2.55396e-06	1.83652e-05	TSPY-like 4
ENSMUSG00000008393	Carhsp1	1706.97	-1.15309	0.317025	-3.63721	0.000275603	0.00119414	calcium regulated heat stable protein 1
ENSMUSG00000042489	Clspn	3131.27	-1.15936	0.231488	-5.00828	5.49179e-07	4.57147e-06	claspin
ENSMUSG00000111264	NA	78.9878	-1.16345	0.293429	-3.96503	7.33863e-05	0.000369909	NA
ENSMUSG00000060743	H3f3a	27286.7	-1.16527	0.121109	-9.62165	6.47827e-22	4.5051e-20	H3.3 histone A
ENSMUSG00000020376	Rnf130	635.716	-1.16537	0.468313	-2.48845	0.0128302	0.032138	ring finger protein 130
ENSMUSG00000006464	Bbs1	64.5509	-1.16802	0.339425	-3.44117	0.000579198	0.00228152	Bardet-Biedl syndrome 1 (human)
ENSMUSG00000032534	Cep63	740.366	-1.16884	0.214386	-5.45206	4.979e-08	5.04857e-07	centrosomal protein 63
ENSMUSG00000027078	Ube2l6	599.853	-1.16964	0.272796	-4.28761	1.80605e-05	0.000106475	ubiquitin-conjugating enzyme E2L 6
ENSMUSG00000110647	NA	44.7366	-1.16988	0.388911	-3.00808	0.00262902	0.00841602	NA
ENSMUSG00000020462	Cfap36	529.57	-1.17148	0.364865	-3.21072	0.00132402	0.00468273	cilia and flagella associated protein 36
ENSMUSG00000002870	Mcm2	7391.23	-1.1719	0.328683	-3.56545	0.000363227	0.00151292	minichromosome maintenance complex component 2
ENSMUSG00000037944	Ccr7	737.709	-1.17304	0.486325	-2.41205	0.0158629	0.0383088	chemokine (C-C motif) receptor 7
ENSMUSG00000020212	Mdm1	559.146	-1.17342	0.255992	-4.58383	4.56542e-06	3.08989e-05	transformed mouse 3T3 cell double minute 1
ENSMUSG00000006585	Cdt1	1679.12	-1.17715	0.237549	-4.95541	7.21791e-07	5.87357e-06	chromatin licensing and DNA replication factor 1
ENSMUSG00000119943	NA	24.3198	-1.18143	0.357753	-3.30237	0.000958721	0.00354864	NA
ENSMUSG00000097403	9230116N13Rik	47.4697	-1.18275	0.298067	-3.96806	7.24612e-05	0.000365813	RIKEN cDNA 9230116N13 gene
ENSMUSG00000033697	Arhgap39	63.5598	-1.18346	0.378763	-3.12453	0.00178091	0.00604133	Rho GTPase activating protein 39
ENSMUSG00000103234	NA	8.85004	-1.18466	0.468479	-2.52873	0.0114476	0.0292052	NA
ENSMUSG00000049608	Gpr55	27.4811	-1.185	0.506145	-2.34123	0.0192204	0.0450735	G protein-coupled receptor 55
ENSMUSG00000099966	NA	204.309	-1.18646	0.272034	-4.36143	1.29213e-05	7.84776e-05	NA
ENSMUSG00000035517	Tdrd7	290.551	-1.18718	0.249742	-4.75363	1.998e-06	1.47551e-05	tudor domain containing 7
ENSMUSG00000090564	A430057M04Rik	14.1597	-1.18719	0.499648	-2.37605	0.0174989	0.0415975	RIKEN cDNA A430057M04 gene
ENSMUSG00000021932	Rnaseh2b	1197.59	-1.19004	0.33276	-3.57628	0.000348516	0.00146076	ribonuclease H2, subunit B
ENSMUSG00000060012	Kif13b	1097.01	-1.19056	0.139526	-8.53289	1.4274e-17	6.09291e-16	kinesin family member 13B
ENSMUSG00000064358	COX3	33356.9	-1.19153	0.412386	-2.88936	0.00386032	0.0116994	cytochrome c oxidase subunit III
ENSMUSG00000043432	Leng9	51.692	-1.19207	0.397884	-2.99603	0.00273521	0.00871196	leukocyte receptor cluster (LRC) member 9
ENSMUSG00000120717	NA	57.4891	-1.1924	0.324784	-3.67135	0.000241272	0.00106249	NA
ENSMUSG00000112808	NA	10615.9	-1.19254	0.17448	-6.8348	8.2122e-12	1.55752e-10	NA
ENSMUSG00000026222	Sp100	1230.83	-1.19292	0.213331	-5.59185	2.24658e-08	2.41439e-07	nuclear antigen Sp100
ENSMUSG00000084998	NA	20.4062	-1.19316	0.492922	-2.42059	0.0154954	0.0375789	NA
ENSMUSG00000121082	NA	19.4377	-1.1934	0.500897	-2.38253	0.0171941	0.0409958	NA
ENSMUSG00000035439	Haus8	377.421	-1.19428	0.214467	-5.56857	2.5684e-08	2.74434e-07	4HAUS augmin-like complex, subunit 8
ENSMUSG00000114456	H2bc9	21.8118	-1.19551	0.472742	-2.52889	0.0114424	0.0291963	H2B clustered histone 9
ENSMUSG00000033819	Ppp1r16a	311.976	-1.19873	0.282134	-4.24881	2.14913e-05	0.000124762	protein phosphatase 1, regulatory subunit 16A
ENSMUSG00000030263	Irag2	11282.9	-1.20064	0.221364	-5.42384	5.83325e-08	5.82627e-07	inositol 1,4,5-triphosphate receptor associated 2
ENSMUSG00000000538	Tom1l2	640.95	-1.20132	0.181314	-6.62564	3.45746e-11	5.94897e-10	target of myb1-like 2 (chicken)
ENSMUSG00000020818	Mfsd11	340.621	-1.2017	0.233675	-5.14262	2.70938e-07	2.3913e-06	major facilitator superfamily domain containing 11
ENSMUSG00000013833	Med16	1153.51	-1.2023	0.449931	-2.67218	0.00753593	0.0205246	mediator complex subunit 16
ENSMUSG00000030872	Gga2	3416.75	-1.20435	0.246824	-4.87937	1.06423e-06	8.36646e-06	golgi associated, gamma adaptin ear containing, ARF binding protein 2
ENSMUSG00000039270	Megf9	656.19	-1.20605	0.281581	-4.28313	1.84285e-05	0.000108491	multiple EGF-like-domains 9
ENSMUSG00000066551	Hmgb1	41490.3	-1.209	0.207136	-5.83672	5.32396e-09	6.37424e-08	high mobility group box 1
ENSMUSG00000041781	Cpsf2	5335.11	-1.20914	0.203791	-5.93322	2.97059e-09	3.71937e-08	cleavage and polyadenylation specific factor 2
ENSMUSG00000050350	Gpr18	680.298	-1.21313	0.497822	-2.43687	0.0148148	0.0362285	G protein-coupled receptor 18
ENSMUSG00000036894	Rap2b	611.841	-1.21363	0.316447	-3.83518	0.000125475	0.000595782	RAP2B, member of RAS oncogene family
ENSMUSG00000028657	Ppt1	3741.74	-1.21693	0.314904	-3.86445	0.000111342	0.000537702	palmitoyl-protein thioesterase 1
ENSMUSG00000062376	Borcs7	219.99	-1.2183	0.314361	-3.87549	0.000106411	0.000516277	BLOC-1 related complex subunit 7
ENSMUSG00000022500	Litaf	1956.7	-1.2188	0.265709	-4.58698	4.49702e-06	3.05102e-05	LPS-induced TN factor
ENSMUSG00000030720	Cln3	202.019	-1.22016	0.479782	-2.54317	0.0109853	0.0282267	ceroid lipofuscinosis, neuronal 3, juvenile (Batten, Spielmeyer-Vogt disease)
ENSMUSG00000054426	A930005H10Rik	117.168	-1.2208	0.289948	-4.21043	2.54888e-05	0.000145227	RIKEN cDNA A930005H10 gene
ENSMUSG00000021203	Otub2	1028.46	-1.22225	0.463099	-2.63928	0.00830832	0.0222935	OTU domain, ubiquitin aldehyde binding 2
ENSMUSG00000027454	Gins1	643.778	-1.22253	0.28653	-4.26666	1.98419e-05	0.000116197	GINS complex subunit 1 (Psf1 homolog)
ENSMUSG00000003812	Dnase2a	206.571	-1.22292	0.365968	-3.3416	0.000832981	0.00313825	deoxyribonuclease II alpha
ENSMUSG00000003873	Bax	2205.19	-1.22361	0.274283	-4.4611	8.15403e-06	5.22221e-05	BCL2-associated X protein
ENSMUSG00000064109	Hcst	47.3401	-1.22428	0.365206	-3.35231	0.000801412	0.00304197	hematopoietic cell signal transducer
ENSMUSG00000031668	Eif2ak3	2369.93	-1.22436	0.28746	-4.25923	2.05133e-05	0.00011975	eukaryotic translation initiation factor 2 alpha kinase 3
ENSMUSG00000056904	Gm5620	29.556	-1.22576	0.454287	-2.69821	0.00697142	0.0192733	tubulin, alpha 1B pseudogene
ENSMUSG00000073705	Cenps	560.364	-1.22705	0.286765	-4.27893	1.87794e-05	0.000110401	centromere protein S
ENSMUSG00000074476	Spc24	959.052	-1.23111	0.171074	-7.19635	6.1847e-13	1.39114e-11	SPC24, NDC80 kinetochore complex component, homolog (S. cerevisiae)
ENSMUSG00000051457	Spn	5500.46	-1.2352	0.343899	-3.59176	0.000328451	0.00138957	sialophorin
ENSMUSG00000027776	Il12a	206.317	-1.23563	0.481005	-2.56885	0.0102037	0.0265347	interleukin 12a
ENSMUSG00000031787	Katnb1	811.936	-1.2376	0.343041	-3.60775	0.00030887	0.00131842	katanin p80 (WD40-containing) subunit B 1
ENSMUSG00000050147	F2rl3	67.6979	-1.23842	0.533989	-2.31919	0.0203847	0.0472923	coagulation factor II (thrombin) receptor-like 3
ENSMUSG00000014030	Pax5	17586.2	-1.23863	0.225326	-5.49706	3.86177e-08	3.98349e-07	paired box 5
ENSMUSG00000025134	Alyref	3560.87	-1.24012	0.302962	-4.09332	4.25249e-05	0.000228801	Aly/REF export factor
ENSMUSG00000110195	Pde2a	23234	-1.24074	0.245785	-5.04807	4.46306e-07	3.75825e-06	phosphodiesterase 2A, cGMP-stimulated
ENSMUSG00000071547	Nt5dc2	1599.26	-1.24154	0.343292	-3.61658	0.000298521	0.00127817	5'-nucleotidase domain containing 2
ENSMUSG00000032897	Nfyc	1498.8	-1.24254	0.277078	-4.48445	7.31027e-06	4.73451e-05	nuclear transcription factor-Y gamma
ENSMUSG00000020183	Cpm	285.756	-1.24292	0.535238	-2.32218	0.020223	0.0469694	carboxypeptidase M
ENSMUSG00000057176	Ccdc189	13.4103	-1.24412	0.487109	-2.55408	0.0106468	0.0274899	coiled-coil domain containing 189
ENSMUSG00000121192	NA	91.8746	-1.24756	0.503871	-2.47595	0.0132883	0.0331264	NA
ENSMUSG00000041460	Cacna2d4	73.7997	-1.24843	0.4304	-2.90063	0.00372409	0.0113422	calcium channel, voltage-dependent, alpha 2/delta subunit 4
ENSMUSG00000095105	Edaradd	524.986	-1.25087	0.273729	-4.56974	4.88336e-06	3.28377e-05	EDAR (ectodysplasin-A receptor)-associated death domain
ENSMUSG00000007659	Bcl2l1	2242.42	-1.25526	0.20807	-6.03288	1.61062e-09	2.1001e-08	BCL2-like 1
ENSMUSG00000040158	Tax1bp3	307.292	-1.25685	0.233692	-5.37822	7.52249e-08	7.35073e-07	Tax1 (human T cell leukemia virus type I) binding protein 3
ENSMUSG00000040681	Hmgn1	6273.79	-1.25817	0.330265	-3.80957	0.000139208	0.000653186	high mobility group nucleosomal binding domain 1
ENSMUSG00000026544	Dusp23	51.4005	-1.25964	0.354551	-3.55277	0.0003812	0.00158146	dual specificity phosphatase 23
ENSMUSG00000051615	Rap2a	100.369	-1.26034	0.36938	-3.41205	0.000644755	0.0025119	RAS related protein 2a
ENSMUSG00000002221	Paxip1	2553.96	-1.26101	0.244066	-5.16669	2.38274e-07	2.1289e-06	PAX interacting (with transcription-activation domain) protein 1
ENSMUSG00000001918	Slc1a5	9809.89	-1.26361	0.236617	-5.34035	9.27696e-08	8.89331e-07	solute carrier family 1 (neutral amino acid transporter), member 5
ENSMUSG00000037286	Stag1	3265.23	-1.26532	0.236229	-5.35633	8.49271e-08	8.19433e-07	stromal antigen 1
ENSMUSG00000028467	Gba2	542.224	-1.26965	0.241667	-5.25372	1.49055e-07	1.38284e-06	glucosidase beta 2
ENSMUSG00000031328	Flna	8043.63	-1.27108	0.261877	-4.85371	1.21172e-06	9.41121e-06	filamin, alpha
ENSMUSG00000011831	Evi5	76.3381	-1.27163	0.450298	-2.82397	0.00474321	0.0139951	ecotropic viral integration site 5
ENSMUSG00000060519	Tor3a	606.336	-1.27228	0.314741	-4.04231	5.29273e-05	0.000277001	torsin family 3, member A
ENSMUSG00000042606	Hirip3	1838.92	-1.27282	0.272202	-4.676	2.92524e-06	2.06874e-05	HIRA interacting protein 3
ENSMUSG00000028551	Cdkn2c	1872.32	-1.27457	0.182512	-6.98348	2.87965e-12	5.86829e-11	cyclin dependent kinase inhibitor 2C
ENSMUSG00000072620	Slfn2	4400.58	-1.27639	0.533984	-2.39032	0.0168339	0.040327	schlafen 2
ENSMUSG00000110481	NA	27.6633	-1.27746	0.466796	-2.73666	0.00620667	0.0175169	NA
ENSMUSG00000070501	Ifi214	130.053	-1.27943	0.354474	-3.60937	0.000306936	0.00131084	interferon activated gene 214
ENSMUSG00000118559	A930007A09Rik	15.4007	-1.28007	0.434843	-2.94375	0.00324259	0.0100761	RIKEN cDNA A930007A09 gene
ENSMUSG00000025395	Prim1	1738.88	-1.28163	0.26988	-4.74888	2.04544e-06	1.50323e-05	DNA primase, p49 subunit
ENSMUSG00000120674	NA	42.3012	-1.28217	0.360194	-3.55967	0.000371319	0.00154316	NA
ENSMUSG00000039577	Nphp4	99.8752	-1.28228	0.320606	-3.99955	6.34619e-05	0.000325001	nephronophthisis 4 (juvenile) homolog (human)
ENSMUSG00000040669	Phc1	861.093	-1.28356	0.171258	-7.49489	6.63557e-14	1.70119e-12	polyhomeotic 1
ENSMUSG00000081769	Gm12216	40.4567	-1.28473	0.341577	-3.76119	0.00016911	0.000777533	predicted gene 12216
ENSMUSG00000031785	Adgrg1	7124.25	-1.28539	0.370357	-3.47068	0.00051914	0.00207085	adhesion G protein-coupled receptor G1
ENSMUSG00000037849	Ifi206	446.11	-1.28689	0.421989	-3.04959	0.00229154	0.00750958	interferon activated gene 206
ENSMUSG00000071172	Srsf3	18077.8	-1.2878	0.309831	-4.15646	3.23222e-05	0.00017952	serine and arginine-rich splicing factor 3
ENSMUSG00000074227	Spint2	137.901	-1.28865	0.493793	-2.6097	0.00906225	0.0240002	serine protease inhibitor, Kunitz type 2
ENSMUSG00000002103	Acp2	190.131	-1.289	0.291289	-4.42517	9.63648e-06	6.04862e-05	acid phosphatase 2, lysosomal
ENSMUSG00000023170	Gps2	936.446	-1.29076	0.260747	-4.95024	7.41203e-07	6.0081e-06	G protein pathway suppressor 2
ENSMUSG00000054074	Skida1	79.1168	-1.29114	0.417141	-3.09522	0.00196664	0.00657386	SKI/DACH domain containing 1
ENSMUSG00000018209	Stk4	12897.1	-1.2929	0.208411	-6.20359	5.51902e-10	7.75357e-09	serine/threonine kinase 4
ENSMUSG00000097295	NA	63.8244	-1.2932	0.291641	-4.4342	9.24151e-06	5.83362e-05	NA
ENSMUSG00000022103	Gfra2	1379.1	-1.29324	0.436871	-2.96023	0.00307411	0.00964053	glial cell line derived neurotrophic factor family receptor alpha 2
ENSMUSG00000098404	Mrip-ps	155.551	-1.29388	0.206566	-6.26373	3.75868e-10	5.4408e-09	Mom radiation induced polyposis, pseudogene
ENSMUSG00000029730	Mcm7	9111.12	-1.29389	0.247607	-5.22559	1.73605e-07	1.59114e-06	minichromosome maintenance complex component 7
ENSMUSG00000119968	NA	35.5503	-1.29394	0.310709	-4.16447	3.12073e-05	0.000174081	NA
ENSMUSG00000021377	Dek	12856.5	-1.29435	0.153738	-8.41917	3.7915e-17	1.5285e-15	DEK proto-oncogene (DNA binding)
ENSMUSG00000001039	B9d1	34.0838	-1.29478	0.556058	-2.3285	0.0198857	0.046302	B9 protein domain 1
ENSMUSG00000022945	Chaf1b	1210.04	-1.29961	0.310692	-4.18295	2.87747e-05	0.000162246	chromatin assembly factor 1, subunit B (p60)
ENSMUSG00000027030	Stk39	465.927	-1.30002	0.40721	-3.19252	0.00141039	0.00494316	serine/threonine kinase 39
ENSMUSG00000026238	Ptma	110603	-1.30052	0.228352	-5.69523	1.23203e-08	1.3903e-07	prothymosin alpha
ENSMUSG00000001942	Siae	107.78	-1.3023	0.311906	-4.1753	2.97596e-05	0.00016701	sialic acid acetylesterase
ENSMUSG00000026853	Crat	113.435	-1.30286	0.393739	-3.30894	0.000936485	0.00347486	carnitine acetyltransferase
ENSMUSG00000084274	NA	34.5447	-1.31009	0.486943	-2.69044	0.00713571	0.0196526	NA
ENSMUSG00000020101	Vsir	1134.58	-1.31302	0.428816	-3.06197	0.00219884	0.00724682	V-set immunoregulatory receptor
ENSMUSG00000007646	Rad51c	242.322	-1.31323	0.215615	-6.09065	1.12456e-09	1.50392e-08	RAD51 paralog C
ENSMUSG00000036155	Mgat5	1159.16	-1.31373	0.176264	-7.45319	9.11129e-14	2.2957e-12	mannoside acetylglucosaminyltransferase 5
ENSMUSG00000027378	Nphp1	151.349	-1.31505	0.486001	-2.70586	0.00681286	0.01892	nephronophthisis 1 (juvenile) homolog (human)
ENSMUSG00000026798	Coq4	186.878	-1.31632	0.445287	-2.95612	0.00311535	0.00975519	coenzyme Q4
ENSMUSG00000111928	NA	16.7961	-1.31683	0.499624	-2.63565	0.00839761	0.0224934	NA
ENSMUSG00000028121	Bcar3	565.213	-1.318	0.267355	-4.92978	8.23209e-07	6.60546e-06	breast cancer anti-estrogen resistance 3
ENSMUSG00000096981	Gm16845	54.8116	-1.31849	0.382873	-3.44368	0.00057386	0.00226317	predicted gene, 16845
ENSMUSG00000022802	Lmln	67.301	-1.32048	0.457277	-2.88771	0.00388054	0.0117458	leishmanolysin-like (metallopeptidase M8 family)
ENSMUSG00000044456	Rin3	1488.69	-1.32524	0.27647	-4.79342	1.63961e-06	1.23544e-05	Ras and Rab interactor 3
ENSMUSG00000026421	Csrp1	3650.54	-1.33348	0.158502	-8.41304	3.99522e-17	1.60289e-15	cysteine and glycine-rich protein 1
ENSMUSG00000020715	Ern1	1088.04	-1.33473	0.311826	-4.28036	1.86588e-05	0.000109808	endoplasmic reticulum (ER) to nucleus signalling 1
ENSMUSG00000056592	Zfp658	82.1764	-1.33511	0.399373	-3.34301	0.00082875	0.00312513	zinc finger protein 658
ENSMUSG00000018001	Cyth3	315.153	-1.33555	0.208693	-6.39961	1.55775e-10	2.40063e-09	cytohesin 3
ENSMUSG00000037104	Socs5	311.456	-1.33576	0.363165	-3.6781	0.000234982	0.00103807	suppressor of cytokine signaling 5
ENSMUSG00000090247	Bloc1s1	376.87	-1.33669	0.281904	-4.74164	2.11998e-06	1.55118e-05	biogenesis of lysosomal organelles complex-1, subunit 1
ENSMUSG00000023087	Noct	2213.39	-1.33674	0.332846	-4.01608	5.91746e-05	0.000305105	nocturnin
ENSMUSG00000041716	Gm20604	332.766	-1.3379	0.327398	-4.08646	4.37997e-05	0.000234469	predicted gene 20604
ENSMUSG00000112332	NA	28.6645	-1.33835	0.38559	-3.47092	0.000518681	0.00206952	NA
ENSMUSG00000121216	NA	11.8703	-1.34077	0.512269	-2.61732	0.00886235	0.023553	NA
ENSMUSG00000024812	Tjp2	547.026	-1.34146	0.300446	-4.46489	8.01105e-06	5.1405e-05	tight junction protein 2
ENSMUSG00000058794	Nfe2	61.6339	-1.34168	0.369275	-3.63328	0.000279836	0.00120934	nuclear factor, erythroid derived 2
ENSMUSG00000022797	Tfrc	17369	-1.34211	0.463979	-2.8926	0.00382064	0.0115938	transferrin receptor
ENSMUSG00000028393	Alad	411.673	-1.34433	0.296673	-4.53135	5.86086e-06	3.88474e-05	aminolevulinate, delta-, dehydratase
ENSMUSG00000001228	Uhrf1	9502.86	-1.34581	0.261267	-5.15109	2.58983e-07	2.29428e-06	ubiquitin-like, containing PHD and RING finger domains, 1
ENSMUSG00000039801	Cplane1	765.603	-1.34755	0.549665	-2.45159	0.0142227	0.0350475	ciliogenesis and planar polarity effector 1
ENSMUSG00000037617	Spag1	87.0347	-1.34807	0.495067	-2.723	0.00646925	0.0181404	sperm associated antigen 1
ENSMUSG00000018899	Irf1	3027.32	-1.34839	0.297367	-4.53445	5.77528e-06	3.83411e-05	interferon regulatory factor 1
ENSMUSG00000048878	Hexim1	1215.1	-1.34881	0.366355	-3.68171	0.000231678	0.00102484	hexamethylene bis-acetamide inducible 1
ENSMUSG00000041779	Tram2	295.259	-1.34947	0.230466	-5.8554	4.75862e-09	5.7803e-08	translocating chain-associating membrane protein 2
ENSMUSG00000087475	4933406I18Rik	46.3179	-1.35525	0.434352	-3.12016	0.00180755	0.0061168	RIKEN cDNA 4933406I18 gene
ENSMUSG00000116852	1700102H20Rik	27.3293	-1.35721	0.463643	-2.92728	0.00341941	0.0105334	RIKEN cDNA 1700102H20 gene
ENSMUSG00000043263	Ifi209	3279.96	-1.35755	0.371918	-3.65014	0.000262097	0.00114214	interferon activated gene 209
ENSMUSG00000113128	NA	96.8444	-1.36032	0.390678	-3.48194	0.00049779	0.00199763	NA
ENSMUSG00000085636	NA	9.32489	-1.36098	0.472011	-2.88336	0.00393456	0.0118748	NA
ENSMUSG00000053604	Rpia	2387.92	-1.3618	0.140363	-9.70196	2.95753e-22	2.13685e-20	ribose 5-phosphate isomerase A
ENSMUSG00000027342	Pcna	12878.3	-1.36244	0.311788	-4.36977	1.24376e-05	7.58989e-05	proliferating cell nuclear antigen
ENSMUSG00000070282	NA	76.3368	-1.36532	0.482399	-2.83027	0.00465089	0.0137606	NA
ENSMUSG00000108120	NA	16.0732	-1.36611	0.358251	-3.81327	0.00013714	0.000644935	NA
ENSMUSG00000086657	Stamos	11.1079	-1.36646	0.519741	-2.62912	0.00856049	0.022849	signal transducing adaptor molecule (SH3 domain and ITAM motif) 1, opposite strand
ENSMUSG00000049285	Mblac1	30.2993	-1.37084	0.45703	-2.99945	0.00270466	0.00862454	metallo-beta-lactamase domain containing 1
ENSMUSG00000050973	Gdpgp1	235.825	-1.37175	0.473944	-2.89434	0.00379959	0.0115468	GDP-D-glucose phosphorylase 1
ENSMUSG00000055733	Nap1l3	29.7724	-1.37273	0.50897	-2.69707	0.00699517	0.0193262	nucleosome assembly protein 1-like 3
ENSMUSG00000056687	Gm11696	96.3298	-1.37309	0.3356	-4.09146	4.28672e-05	0.000230198	predicted gene 11696
ENSMUSG00000043415	Otud1	201.913	-1.37379	0.332153	-4.13601	3.53397e-05	0.000194403	OTU domain containing 1
ENSMUSG00000064264	Zfp428	317.278	-1.37806	0.311002	-4.43102	9.37871e-06	5.90905e-05	zinc finger protein 428
ENSMUSG00000021200	Asb2	111.578	-1.38025	0.329291	-4.19158	2.77015e-05	0.000156884	ankyrin repeat and SOCS box-containing 2
ENSMUSG00000030107	Usp18	85.0702	-1.38151	0.581321	-2.37649	0.017478	0.0415626	ubiquitin specific peptidase 18
ENSMUSG00000032846	Zswim6	203.754	-1.38412	0.338709	-4.08645	4.38031e-05	0.000234469	zinc finger SWIM-type containing 6
ENSMUSG00000056665	Them6	1166.85	-1.38743	0.219954	-6.3078	2.83032e-10	4.19893e-09	thioesterase superfamily member 6
ENSMUSG00000036918	Ttc7	1824.56	-1.38948	0.177064	-7.84734	4.24948e-15	1.25529e-13	tetratricopeptide repeat domain 7
ENSMUSG00000057337	Chst3	13011.7	-1.38965	0.263284	-5.27817	1.30484e-07	1.22363e-06	carbohydrate sulfotransferase 3
ENSMUSG00000025702	Marchf8	134.865	-1.39011	0.482372	-2.88183	0.00395376	0.0119285	membrane associated ring-CH-type finger 8
ENSMUSG00000022912	Pros1	130.903	-1.39428	0.453689	-3.0732	0.00211773	0.00700733	protein S (alpha)
ENSMUSG00000112294	NA	9.27514	-1.3968	0.542869	-2.57301	0.0100819	0.0262589	NA
ENSMUSG00000030598	Fbxo17	66.5205	-1.39875	0.328825	-4.25379	2.10183e-05	0.000122484	F-box protein 17
ENSMUSG00000037085	Trmt12	187.053	-1.39958	0.495758	-2.82311	0.00475606	0.0140232	tRNA methyltransferase 12
ENSMUSG00000063931	Pepd	372.891	-1.40113	0.428382	-3.27074	0.00107266	0.0039162	peptidase D
ENSMUSG00000022575	Gsdmd	624.671	-1.40166	0.259716	-5.39688	6.78079e-08	6.66498e-07	gasdermin D
ENSMUSG00000092626	NA	54.3985	-1.40239	0.464186	-3.02119	0.00251785	0.00811879	NA
ENSMUSG00000031842	Pde4c	38.6828	-1.40276	0.48991	-2.8633	0.00419255	0.0125671	phosphodiesterase 4C, cAMP specific
ENSMUSG00000120982	NA	26.6718	-1.40314	0.488242	-2.87386	0.00405488	0.0121983	NA
ENSMUSG00000045322	Tlr9	595.719	-1.40335	0.476065	-2.94782	0.00320024	0.0099761	toll-like receptor 9
ENSMUSG00000085287	4833418N02Rik	12.884	-1.40545	0.525245	-2.6758	0.00745505	0.0203475	RIKEN cDNA 4833418N02 gene
ENSMUSG00000035891	Cerk	6461.03	-1.40565	0.249134	-5.64217	1.6792e-08	1.85234e-07	ceramide kinase
ENSMUSG00000056895	H2bu2	43.1307	-1.40607	0.53998	-2.60393	0.0092161	0.0243419	H2B.U histone 2
ENSMUSG00000000568	Hnrnpd	12161.4	-1.40618	0.257109	-5.4692	4.52062e-08	4.61745e-07	heterogeneous nuclear ribonucleoprotein D
ENSMUSG00000024085	Man2a1	3940.14	-1.40623	0.175334	-8.02032	1.05466e-15	3.48249e-14	mannosidase 2, alpha 1
ENSMUSG00000106682	NA	41.8974	-1.40988	0.323388	-4.35973	1.30226e-05	7.90066e-05	NA
ENSMUSG00000033769	Exoc6b	112.556	-1.411	0.445976	-3.16384	0.00155703	0.00539144	exocyst complex component 6B
ENSMUSG00000038515	Grtp1	85.4449	-1.41174	0.503879	-2.80174	0.00508284	0.0147947	GH regulated TBC protein 1
ENSMUSG00000086306	NA	50.7436	-1.41344	0.516833	-2.73482	0.00624151	0.0175994	NA
ENSMUSG00000079003	Samd1	760.707	-1.41567	0.266551	-5.31106	1.08988e-07	1.02885e-06	sterile alpha motif domain containing 1
ENSMUSG00000026958	Dpp7	173.844	-1.41779	0.476639	-2.97457	0.00293403	0.00925338	dipeptidylpeptidase 7
ENSMUSG00000014453	Blk	5371.33	-1.41823	0.179885	-7.88409	3.16835e-15	9.70272e-14	B lymphoid kinase
ENSMUSG00000107319	NA	11.4101	-1.41881	0.542328	-2.61615	0.00889285	0.0236152	NA
ENSMUSG00000007379	Dennd2c	40.4461	-1.41944	0.566448	-2.50587	0.012215	0.0308518	DENN/MADD domain containing 2C
ENSMUSG00000048001	Hes5	89.7166	-1.41959	0.240692	-5.89794	3.68058e-09	4.54019e-08	hes family bHLH transcription factor 5
ENSMUSG00000034265	Zdhhc14	821.849	-1.42123	0.235965	-6.02306	1.71155e-09	2.22129e-08	zinc finger, DHHC domain containing 14
ENSMUSG00000042857	Gm9776	47.8705	-1.42302	0.511024	-2.78464	0.00535873	0.0154602	predicted gene 9776
ENSMUSG00000069302	H2ac12	2324.43	-1.42353	0.300983	-4.72961	2.24952e-06	1.63735e-05	H2A clustered histone 12
ENSMUSG00000056394	Lig1	5028.23	-1.42372	0.2645	-5.38269	7.33808e-08	7.18735e-07	ligase I, DNA, ATP-dependent
ENSMUSG00000121107	NA	166.61	-1.42419	0.374051	-3.80746	0.000140399	0.000658402	NA
ENSMUSG00000106019	NA	20.3632	-1.42623	0.512216	-2.78444	0.00536203	0.015467	NA
ENSMUSG00000005470	Asf1b	2443.02	-1.42828	0.213656	-6.68496	2.30988e-11	4.08821e-10	anti-silencing function 1B histone chaperone
ENSMUSG00000024590	Lmnb1	13814.3	-1.42875	0.173924	-8.21479	2.12545e-16	7.83084e-15	lamin B1
ENSMUSG00000100084	2310068J16Rik	8.01338	-1.42956	0.622537	-2.29634	0.0216562	0.0497992	RIKEN cDNA 2310068J16 gene
ENSMUSG00000108942	NA	35.9553	-1.43154	0.372685	-3.84115	0.00012246	0.00058346	NA
ENSMUSG00000120156	NA	791.172	-1.43406	0.326137	-4.39713	1.09693e-05	6.78745e-05	NA
ENSMUSG00000004952	Rasa4	276.943	-1.43448	0.459791	-3.11986	0.00180937	0.00612171	RAS p21 protein activator 4
ENSMUSG00000006678	Pola1	3142.16	-1.43573	0.360279	-3.98505	6.74646e-05	0.000342974	polymerase (DNA directed), alpha 1
ENSMUSG00000109536	NA	38.4559	-1.43598	0.595299	-2.41219	0.0158569	0.0383013	NA
ENSMUSG00000029591	Ung	799.685	-1.43783	0.305933	-4.69981	2.60402e-06	1.86769e-05	uracil DNA glycosylase
ENSMUSG00000069272	H2ac8	45.8274	-1.44017	0.354485	-4.06272	4.85044e-05	0.000256102	H2A clustered histone 8
ENSMUSG00000034883	Lrr1	249.657	-1.44188	0.181834	-7.92964	2.19778e-15	6.85626e-14	leucine rich repeat protein 1
ENSMUSG00000038213	Tapbpl	720.866	-1.44638	0.41065	-3.52216	0.000428038	0.00175183	TAP binding protein-like
ENSMUSG00000027293	Ehd4	763.755	-1.44682	0.212295	-6.81512	9.41858e-12	1.76625e-10	EH-domain containing 4
ENSMUSG00000102964	NA	22.0777	-1.44897	0.451877	-3.20656	0.00134331	0.00473891	NA
ENSMUSG00000120022	NA	12.1071	-1.45352	0.531465	-2.73493	0.00623935	0.0175963	NA
ENSMUSG00000056753	NA	22.0393	-1.45521	0.460478	-3.16022	0.00157648	0.00544526	NA
ENSMUSG00000117748	Derpc	217.257	-1.45527	0.278949	-5.21695	1.8189e-07	1.65797e-06	DERPC proline and glycine rich nuclear protein
ENSMUSG00000064370	CYTB	42980.5	-1.46123	0.406854	-3.59153	0.000328738	0.00139008	cytochrome b
ENSMUSG00000070808	Bicra	1808.82	-1.46334	0.22776	-6.42493	1.31934e-10	2.06565e-09	BRD4 interacting chromatin remodeling complex associated protein
ENSMUSG00000098120	Gm5914	50.3644	-1.46353	0.528613	-2.76863	0.00562919	0.0161124	predicted gene 5914
ENSMUSG00000078920	Ifi47	2825.51	-1.46396	0.329974	-4.43661	9.13861e-06	5.77303e-05	interferon gamma inducible protein 47
ENSMUSG00000074213	NA	20.0046	-1.46554	0.550295	-2.66319	0.00774035	0.0210162	NA
ENSMUSG00000022013	Dnajc15	635.297	-1.46726	0.372075	-3.94345	8.03171e-05	0.000400865	DnaJ heat shock protein family (Hsp40) member C15
ENSMUSG00000021939	Ctsb	8441.24	-1.46736	0.284621	-5.15548	2.52986e-07	2.24831e-06	cathepsin B
ENSMUSG00000038670	Mybpc2	216.541	-1.46782	0.326612	-4.49407	6.98736e-06	4.54301e-05	myosin binding protein C, fast-type
ENSMUSG00000046456	Tmem150b	18.8682	-1.46803	0.550327	-2.66756	0.00764045	0.0207787	transmembrane protein 150B
ENSMUSG00000032035	Ets1	8337.27	-1.46899	0.245427	-5.98545	2.15788e-09	2.76189e-08	E26 avian leukemia oncogene 1, 5' domain
ENSMUSG00000008496	Pou2f2	674.349	-1.47169	0.195814	-7.51575	5.65874e-14	1.45523e-12	POU domain, class 2, transcription factor 2
ENSMUSG00000107230	NA	7.5716	-1.47174	0.549287	-2.67936	0.0073763	0.0201737	NA
ENSMUSG00000086894	Gm15708	23.4573	-1.47265	0.377913	-3.89678	9.74786e-05	0.000475985	predicted gene 15708
ENSMUSG00000021457	Syk	10741.8	-1.47445	0.226846	-6.49976	8.04473e-11	1.30737e-09	spleen tyrosine kinase
ENSMUSG00000103672	NA	7.9886	-1.47604	0.629659	-2.34419	0.0190685	0.0447613	NA
ENSMUSG00000019970	Sgk1	675.904	-1.4817	0.248217	-5.96936	2.38179e-09	3.03451e-08	serum/glucocorticoid regulated kinase 1
ENSMUSG00000025504	Eps8l2	28.8185	-1.48743	0.550579	-2.70157	0.00690137	0.019105	EPS8-like 2
ENSMUSG00000086154	NA	20.6729	-1.48899	0.49847	-2.98713	0.00281608	0.00892525	NA
ENSMUSG00000101972	H3c11	16.1443	-1.48974	0.572398	-2.60264	0.00925101	0.0244071	H3 clustered histone 11
ENSMUSG00000057396	Zfp759	80.6273	-1.49269	0.333948	-4.46983	7.82816e-06	5.04059e-05	zinc finger protein 759
ENSMUSG00000040483	Xaf1	356.023	-1.49311	0.271651	-5.49642	3.87576e-08	3.9952e-07	XIAP associated factor 1
ENSMUSG00000032014	Oaf	97.948	-1.49596	0.50056	-2.98859	0.00280272	0.00889422	out at first homolog
ENSMUSG00000078249	Hmga1b	19.6703	-1.49748	0.550019	-2.7226	0.00647702	0.0181592	high mobility group AT-hook 1B
ENSMUSG00000027408	Cpxm1	7.51682	-1.49901	0.638777	-2.34669	0.0189408	0.044493	carboxypeptidase X 1 (M14 family)
ENSMUSG00000108701	NA	20.6255	-1.50044	0.486797	-3.08227	0.0020543	0.00682722	NA
ENSMUSG00000061175	Fnip2	198.671	-1.50059	0.407851	-3.67925	0.000233917	0.00103419	folliculin interacting protein 2
ENSMUSG00000022773	Ypel1	61.2255	-1.50205	0.535899	-2.80286	0.0050652	0.0147613	yippee like 1
ENSMUSG00000085795	Zfp703	321.091	-1.50289	0.292467	-5.13868	2.7667e-07	2.43546e-06	zinc finger protein 703
ENSMUSG00000098112	Bin2	324.058	-1.50376	0.261428	-5.75211	8.81352e-09	1.01587e-07	bridging integrator 2
ENSMUSG00000047766	Lrrc49	137.19	-1.50394	0.359042	-4.18877	2.80475e-05	0.000158629	leucine rich repeat containing 49
ENSMUSG00000026932	Nacc2	48.8166	-1.5053	0.418407	-3.5977	0.00032105	0.00136309	nucleus accumbens associated 2, BEN and BTB (POZ) domain containing
ENSMUSG00000026131	Dst	1663.24	-1.50652	0.461214	-3.26643	0.00108913	0.00396977	dystonin
ENSMUSG00000053063	Clec12a	117.052	-1.50662	0.557811	-2.70094	0.00691429	0.0191249	C-type lectin domain family 12, member a
ENSMUSG00000049717	Lig4	1097.25	-1.50722	0.295976	-5.09236	3.53629e-07	3.04231e-06	ligase IV, DNA, ATP-dependent
ENSMUSG00000030409	Dmpk	56.6282	-1.51022	0.471296	-3.20439	0.00135348	0.00476978	dystrophia myotonica-protein kinase
ENSMUSG00000026893	Gca	57.9461	-1.51324	0.514703	-2.94002	0.00328189	0.0101812	grancalcin
ENSMUSG00000051768	Xrcc1	2404.84	-1.51564	0.220286	-6.88031	5.97217e-12	1.14966e-10	X-ray repair complementing defective repair in Chinese hamster cells 1
ENSMUSG00000024610	Cd74	5014.64	-1.51755	0.54775	-2.77052	0.00559675	0.016036	CD74 antigen (invariant polypeptide of major histocompatibility complex, class II antigen-associated)
ENSMUSG00000078853	Igtp	2354.21	-1.51905	0.402677	-3.77238	0.000161695	0.000747768	interferon gamma induced GTPase
ENSMUSG00000100320	NA	12.1427	-1.52084	0.533172	-2.85243	0.00433861	0.0129445	NA
ENSMUSG00000025647	Shisa5	1972.93	-1.52138	0.384537	-3.95639	7.60896e-05	0.000382395	shisa family member 5
ENSMUSG00000025574	Tk1	970.973	-1.5238	0.407054	-3.74347	0.000181494	0.000828765	thymidine kinase 1
ENSMUSG00000113515	NA	6.83463	-1.5248	0.640111	-2.38208	0.017215	0.0410338	NA
ENSMUSG00000061132	Blnk	10541.8	-1.52511	0.231192	-6.59675	4.20279e-11	7.15761e-10	B cell linker
ENSMUSG00000121238	NA	40.5532	-1.52573	0.380905	-4.00553	6.18778e-05	0.000317278	NA
ENSMUSG00000112301	NA	9.28606	-1.52623	0.568482	-2.68475	0.00725842	0.0199183	NA
ENSMUSG00000112941	NA	115.498	-1.53068	0.587938	-2.60348	0.00922838	0.0243667	NA
ENSMUSG00000015134	Aldh1a3	9.72867	-1.53171	0.611459	-2.50501	0.0122448	0.0309177	aldehyde dehydrogenase family 1, subfamily A3
ENSMUSG00000047115	Fam221a	99.6496	-1.53223	0.37175	-4.12166	3.76145e-05	0.000205159	family with sequence similarity 221, member A
ENSMUSG00000033684	Qsox1	687.55	-1.53448	0.233327	-6.57652	4.81584e-11	8.12703e-10	quiescin Q6 sulfhydryl oxidase 1
ENSMUSG00000005465	Il27ra	252.514	-1.53558	0.493269	-3.11307	0.00185154	0.00623784	interleukin 27 receptor, alpha
ENSMUSG00000109656	NA	15.2901	-1.53657	0.565924	-2.71516	0.00662443	0.0184762	NA
ENSMUSG00000062727	H2bc12	40.6238	-1.53883	0.553478	-2.78029	0.00543098	0.0156198	H2B clustered histone 12
ENSMUSG00000035372	1810055G02Rik	68.3743	-1.54215	0.351704	-4.38478	1.16103e-05	7.1372e-05	RIKEN cDNA 1810055G02 gene
ENSMUSG00000055446	NA	19.7492	-1.54396	0.619923	-2.49057	0.012754	0.0319808	NA
ENSMUSG00000034708	Grn	2067.37	-1.54402	0.252507	-6.11475	9.6711e-10	1.30697e-08	granulin
ENSMUSG00000033967	Rnf225	42.4798	-1.54413	0.578566	-2.6689	0.00761009	0.0207063	ring finger protein 225
ENSMUSG00000087406	E130215H24Rik	32.8933	-1.5455	0.584889	-2.64238	0.00823245	0.022122	RIKEN cDNA E130215H24 gene
ENSMUSG00000029869	Ephb6	54.6978	-1.5473	0.416164	-3.718	0.000200803	0.00090505	Eph receptor B6
ENSMUSG00000040721	Zfhx2	164.261	-1.54765	0.390159	-3.96671	7.2871e-05	0.000367548	zinc finger homeobox 2
ENSMUSG00000032733	Snx33	184.953	-1.54937	0.296975	-5.2172	1.81653e-07	1.65776e-06	sorting nexin 33
ENSMUSG00000051650	B3gnt2	3640.45	-1.54945	0.234302	-6.61306	3.76453e-11	6.45072e-10	UDP-GlcNAc:betaGal beta-1,3-N-acetylglucosaminyltransferase 2
ENSMUSG00000087365	NA	22.6731	-1.55085	0.434021	-3.57322	0.000352612	0.00147496	NA
ENSMUSG00000021707	Dhfr	1599.9	-1.5509	0.283682	-5.46703	4.57628e-08	4.66859e-07	dihydrofolate reductase
ENSMUSG00000030319	Cand2	152.286	-1.55164	0.469865	-3.30231	0.000958921	0.00354864	cullin-associated and neddylation-dissociated 2 (putative)
ENSMUSG00000028587	Orc1	577.819	-1.55692	0.369191	-4.21713	2.47433e-05	0.000141987	origin recognition complex, subunit 1
ENSMUSG00000020423	Btg2	1194.95	-1.55723	0.383803	-4.05736	4.96303e-05	0.00026155	BTG anti-proliferation factor 2
ENSMUSG00000025076	Casp7	607.301	-1.55778	0.181117	-8.60099	7.90308e-18	3.5174e-16	caspase 7
ENSMUSG00000026872	Zeb2	1880.15	-1.5595	0.267671	-5.82618	5.67108e-09	6.73188e-08	zinc finger E-box binding homeobox 2
ENSMUSG00000041762	Gpr155	355.426	-1.56012	0.512196	-3.04593	0.00231958	0.00758203	G protein-coupled receptor 155
ENSMUSG00000083899	NA	26.9218	-1.56327	0.596844	-2.61923	0.00881291	0.0234402	NA
ENSMUSG00000025931	Paqr8	111.213	-1.56361	0.604332	-2.58734	0.00967197	0.0253494	progestin and adipoQ receptor family member VIII
ENSMUSG00000035208	Slfn8	304.5	-1.56493	0.549865	-2.84603	0.00442678	0.0131722	schlafen 8
ENSMUSG00000037795	N4bp2	10605.3	-1.5653	0.16816	-9.30839	1.29783e-20	7.8481e-19	NEDD4 binding protein 2
[truncated: 2,294 more rows]

## Sheet: Supplementary Table 2
Supplementary Table 2: Differentially expressed genes (DEGs) by RNA-Seq for the comparison of BCR::ABL1(p190) transformed murine B-cell precursors compared to normal B-cell precursors (EV) [C57Bl/6 background]
ENSEMBL_GENEID	SYMBOL	baseMean	log2FoldChange	lfcSE	stat	pvalue	padj	GENENAME
ENSMUSG00000029102	Hgfac	572.881	12.6418	1.53878	8.2155	2.11286e-16	2.65804e-14	hepatocyte growth factor activator
ENSMUSG00000036834	Plch1	375.944	12.0334	1.4806	8.12741	4.38548e-16	5.29987e-14	phospholipase C, eta 1
ENSMUSG00000035456	Prdm8	227.582	11.3103	1.51977	7.44213	9.90717e-14	8.49471e-12	PR domain containing 8
ENSMUSG00000019893	Ros1	152.219	10.7299	1.5263	7.03	2.06532e-12	1.44742e-10	Ros1 proto-oncogene
ENSMUSG00000022306	Zfpm2	135.203	10.5583	2.95862	3.56867	0.000358799	0.00510839	zinc finger protein, multitype 2
ENSMUSG00000024427	Spry4	105.917	10.2059	3.2273	3.16237	0.00156489	0.0174803	sprouty RTK signaling antagonist 4
ENSMUSG00000054675	Tmem119	10189.7	10.0415	0.472517	21.2511	3.22322e-100	1.649e-96	transmembrane protein 119
ENSMUSG00000039607	Rbms3	90.5654	9.97893	1.56826	6.36307	1.9776e-10	9.79105e-09	RNA binding motif, single stranded interacting protein
ENSMUSG00000046321	Hs3st2	281.597	9.82121	1.44569	6.79344	1.0949e-11	6.72183e-10	heparan sulfate (glucosamine) 3-O-sulfotransferase 2
ENSMUSG00000022240	Ctnnd2	75.7742	9.7231	1.55498	6.25289	4.02914e-10	1.90275e-08	catenin (cadherin associated protein), delta 2
ENSMUSG00000024087	Cyp1b1	389.566	9.47143	2.46741	3.83861	0.000123733	0.00202458	cytochrome P450, family 1, subfamily b, polypeptide 1
ENSMUSG00000050587	Lrrc4c	55.9731	9.28702	1.79448	5.17534	2.27501e-07	6.87154e-06	leucine rich repeat containing 4C
ENSMUSG00000017724	Etv4	389.18	9.1497	0.969244	9.44004	3.72652e-21	8.05557e-19	ets variant 4
ENSMUSG00000070047	Fat1	131.085	9.04058	1.48131	6.10308	1.04044e-09	4.64207e-08	FAT atypical cadherin 1
ENSMUSG00000059648	Rnase11	46.7167	9.02555	1.61532	5.58747	2.30403e-08	8.1668e-07	ribonuclease, RNase A family, 11 (non-active)
ENSMUSG00000021719	Rgs7bp	112.576	8.86065	1.64964	5.37125	7.81925e-08	2.58642e-06	regulator of G-protein signalling 7 binding protein
ENSMUSG00000050439	Enthd1	511.972	8.44109	0.74482	11.3331	9.00135e-30	3.45382e-27	ENTH domain containing 1
ENSMUSG00000090175	Ugt1a9	29.1892	8.34719	1.71014	4.88099	1.05555e-06	2.87755e-05	UDP glucuronosyltransferase 1 family, polypeptide A9
ENSMUSG00000028749	Pla2g2f	293.394	8.2572	0.825141	10.007	1.41973e-23	4.03519e-21	phospholipase A2, group IIF
ENSMUSG00000028883	Sema3a	26.6165	8.2162	1.77223	4.63608	3.55084e-06	8.62314e-05	sema domain, immunoglobulin domain (Ig), short basic domain, secreted, (semaphorin) 3A
ENSMUSG00000121186	NA	25.7869	8.16587	1.80248	4.53036	5.88841e-06	0.000135292	NA
ENSMUSG00000022123	Scel	745.422	8.15869	2.28376	3.57249	0.000353608	0.00504854	sciellin
ENSMUSG00000031734	Irx3	25.374	8.14201	1.89683	4.29243	1.76728e-05	0.000362139	Iroquois related homeobox 3
ENSMUSG00000049036	Tmem121	720.299	8.12692	0.621663	13.0729	4.70651e-39	3.80187e-36	transmembrane protein 121
ENSMUSG00000079029	Eif1ad7	999.298	8.09935	1.21306	6.67682	2.44178e-11	1.40889e-09	eukaryotic translation initiation factor 1A domain containing 7
ENSMUSG00000048070	Pirt	24.2389	8.07711	1.82035	4.43712	9.11702e-06	0.00019848	phosphoinositide-interacting regulator of transient receptor potential channels
ENSMUSG00000071552	Tigit	23.9886	8.06565	1.85104	4.35735	1.31645e-05	0.00027678	T cell immunoreceptor with Ig and ITIM domains
ENSMUSG00000107978	NA	21.2934	7.89286	1.83587	4.29924	1.71383e-05	0.000352134	NA
ENSMUSG00000032372	Plscr2	60.1623	7.7064	1.51863	5.07458	3.88356e-07	1.12011e-05	phospholipid scramblase 2
ENSMUSG00000031919	Tmed6	51.0574	7.69238	1.5475	4.97084	6.66644e-07	1.8705e-05	transmembrane p24 trafficking protein 6
ENSMUSG00000102418	Sh2d1b1	18.1886	7.6634	1.86651	4.10574	4.03029e-05	0.000754353	SH2 domain containing 1B1
ENSMUSG00000024747	Aldh1a7	2449.99	7.65715	0.542297	14.1199	2.86577e-45	3.38337e-42	aldehyde dehydrogenase family 1, subfamily A7
ENSMUSG00000010122	Slc47a1	17.672	7.62482	2.09657	3.6368	0.000276048	0.00407253	solute carrier family 47, member 1
ENSMUSG00000020431	Adcy1	16.8994	7.55907	1.88552	4.00902	6.09722e-05	0.00109323	adenylate cyclase 1
ENSMUSG00000029273	Sult1d1	16.9206	7.55558	1.97725	3.82125	0.000132777	0.00215419	sulfotransferase family 1D, member 1
ENSMUSG00000052382	Rnase9	16.3986	7.51381	1.90709	3.93993	8.15041e-05	0.0014087	ribonuclease, RNase A family, 9 (non-active)
ENSMUSG00000038740	Mvb12b	1429.8	7.48724	0.376053	19.9101	3.32927e-88	1.02195e-84	multivesicular body subunit 12B
ENSMUSG00000060206	Zfp462	144.048	7.46949	2.36035	3.16457	0.0015531	0.0173992	zinc finger protein 462
ENSMUSG00000037852	Cpe	178.783	7.46396	1.21132	6.16183	7.19073e-10	3.24598e-08	carboxypeptidase E
ENSMUSG00000026185	Igfbp5	15.69	7.4526	1.95427	3.8135	0.00013701	0.0022135	insulin-like growth factor binding protein 5
ENSMUSG00000020099	Unc5b	304.033	7.44334	2.45015	3.03791	0.00238222	0.024522	unc-5 netrin receptor B
ENSMUSG00000100182	1810006J02Rik	51.0671	7.44003	1.56614	4.75056	2.02851e-06	5.20629e-05	RIKEN cDNA 1810006J02 gene
ENSMUSG00000031654	Cbln1	132.384	7.41509	0.946314	7.83576	4.66006e-15	4.97936e-13	cerebellin 1 precursor protein
ENSMUSG00000105402	Gm3716	14.967	7.38268	1.96293	3.76106	0.000169194	0.00265521	predicted gene 3716
ENSMUSG00000087659	NA	14.6372	7.35065	1.9324	3.8039	0.000142438	0.00228915	NA
ENSMUSG00000115728	NA	14.6424	7.35005	1.95725	3.7553	0.000173134	0.00270873	NA
ENSMUSG00000047250	Ptgs1	1053.87	7.28746	0.632489	11.5219	1.02351e-30	4.67349e-28	prostaglandin-endoperoxide synthase 1
ENSMUSG00000051236	Msrb3	296.952	7.26282	0.619895	11.7162	1.05277e-31	5.386e-29	methionine sulfoxide reductase B3
ENSMUSG00000048939	Atp13a5	13.2227	7.20547	2.16252	3.33198	0.00086231	0.0106048	ATPase type 13A5
ENSMUSG00000025176	Hoga1	54.2607	7.20277	1.67535	4.29927	1.71358e-05	0.000352134	4-hydroxy-2-oxoglutarate aldolase 1
ENSMUSG00000034918	Cdhr2	2762.32	7.10001	0.31117	22.8172	3.09819e-115	4.7551e-111	cadherin-related family member 2
ENSMUSG00000000303	Cdh1	863.489	7.02877	2.14382	3.27862	0.00104317	0.0123253	cadherin 1
ENSMUSG00000025856	Pdgfa	167.594	6.92094	0.882482	7.84259	4.41339e-15	4.80402e-13	platelet derived growth factor, alpha
ENSMUSG00000070348	Ccnd1	1849.35	6.9058	1.48866	4.63893	3.50215e-06	8.51837e-05	cyclin D1
ENSMUSG00000042671	Rgs8	675.508	6.89737	0.738079	9.34503	9.18652e-21	1.85519e-18	regulator of G-protein signaling 8
ENSMUSG00000115888	Gm31369	10.6349	6.88909	2.09816	3.28339	0.00102565	0.0121652	predicted gene, 31369
ENSMUSG00000120240	NA	10.3528	6.85331	2.14546	3.19433	0.00140155	0.0159223	NA
ENSMUSG00000029286	Enam	10.3716	6.85311	2.11773	3.23607	0.00121187	0.01408	enamelin
ENSMUSG00000025431	Crisp1	234.092	6.82085	0.881818	7.73499	1.03408e-14	1.03733e-12	cysteine-rich secretory protein 1
ENSMUSG00000042751	Nmnat2	9.93731	6.795	2.21169	3.07231	0.00212407	0.0224611	nicotinamide nucleotide adenylyltransferase 2
ENSMUSG00000092412	NA	9.44206	6.72009	2.20066	3.05368	0.00226057	0.0235381	NA
ENSMUSG00000120180	NA	9.32461	6.70122	2.17377	3.08277	0.00205083	0.0218888	NA
ENSMUSG00000063975	Slco1a5	103.14	6.67324	1.45962	4.57189	4.83349e-06	0.000113259	solute carrier organic anion transporter family, member 1a5
ENSMUSG00000097248	Gm2694	24.2927	6.5936	1.71119	3.85323	0.00011657	0.0019211	predicted gene 2694
ENSMUSG00000031530	Dusp4	243.578	6.56839	0.730402	8.99284	2.40913e-19	4.06322e-17	dual specificity phosphatase 4
ENSMUSG00000121176	NA	22.8293	6.56681	1.70251	3.85712	0.000114729	0.00189544	NA
ENSMUSG00000053646	Plxnb1	104.07	6.55155	0.977102	6.70508	2.01293e-11	1.1837e-09	plexin B1
ENSMUSG00000049414	NA	7.6717	6.41652	2.31937	2.76649	0.00566628	0.0491611	NA
ENSMUSG00000020905	Usp43	19.3003	6.32398	1.84306	3.43124	0.000600832	0.00790194	ubiquitin specific peptidase 43
ENSMUSG00000027955	Gask1b	15.9451	6.26822	1.94795	3.21785	0.00129155	0.0148732	golgi associated kinase 1B
ENSMUSG00000030410	Dmwd	614.061	6.26642	0.579204	10.819	2.7974e-27	9.98477e-25	dystrophia myotonica-containing WD repeat motif
ENSMUSG00000041700	Lhfpl1	134.147	6.22307	0.857432	7.25781	3.93418e-13	3.06506e-11	lipoma HMGIC fusion partner-like 1
ENSMUSG00000030409	Dmpk	226.093	6.21712	0.879891	7.06578	1.59716e-12	1.13487e-10	dystrophia myotonica-protein kinase
ENSMUSG00000051022	Hs3st1	137.627	6.20551	0.788204	7.87297	3.46308e-15	3.85155e-13	heparan sulfate (glucosamine) 3-O-sulfotransferase 1
ENSMUSG00000049690	Nckap5	129.841	6.17114	1.11182	5.55049	2.8487e-08	9.93679e-07	NCK-associated protein 5
ENSMUSG00000026167	Wnt10a	309.316	6.1286	2.05029	2.98914	0.00279768	0.0278282	wingless-type MMTV integration site family, member 10A
ENSMUSG00000041272	Tox	235.66	6.08159	0.988349	6.15328	7.58959e-10	3.41598e-08	thymocyte selection-associated high mobility group box
ENSMUSG00000030137	Tuba8	77.9971	6.02068	0.870555	6.91592	4.64846e-12	3.04891e-10	tubulin, alpha 8
ENSMUSG00000114893	NA	8.77498	5.94725	2.07331	2.86848	0.00412453	0.0382729	NA
ENSMUSG00000051314	Ffar2	193.567	5.88002	0.566243	10.3843	2.92392e-25	8.63007e-23	free fatty acid receptor 2
ENSMUSG00000021806	Nid2	1415.25	5.86473	0.491399	11.9348	7.79758e-33	4.43249e-30	nidogen 2
ENSMUSG00000066607	Insyn1	15.9374	5.83638	1.83453	3.18141	0.0014656	0.0165276	inhibitory synaptic factor 1
ENSMUSG00000000957	Mmp14	1035.39	5.79092	0.624209	9.27721	1.73968e-20	3.33758e-18	matrix metallopeptidase 14 (membrane-inserted)
ENSMUSG00000075585	NA	27.0307	5.78672	1.3285	4.35584	1.32555e-05	0.000277931	NA
ENSMUSG00000029189	Sel1l3	12.5169	5.74583	1.9499	2.94673	0.0032115	0.0311765	sel-1 suppressor of lin-12-like 3 (C. elegans)
ENSMUSG00000039126	Prune2	31.2992	5.70344	1.92723	2.9594	0.00308234	0.0301707	prune homolog 2
ENSMUSG00000120360	NA	15.999	5.69711	1.58165	3.60201	0.000315772	0.00457645	NA
ENSMUSG00000112805	Gm34574	50.9683	5.67487	1.05295	5.3895	7.06553e-08	2.35232e-06	predicted gene, 34574
ENSMUSG00000023391	Dlx2	36.643	5.65172	1.34917	4.18903	2.80143e-05	0.00054564	distal-less homeobox 2
ENSMUSG00000070407	Hs3st3b1	100.223	5.59125	1.03407	5.40701	6.40848e-08	2.14754e-06	heparan sulfate (glucosamine) 3-O-sulfotransferase 3B1
ENSMUSG00000029710	Ephb4	368.639	5.58521	0.607452	9.19447	3.76833e-20	6.88527e-18	Eph receptor B4
ENSMUSG00000032315	Cyp1a1	71.1381	5.55516	0.83612	6.64398	3.05332e-11	1.7421e-09	cytochrome P450, family 1, subfamily a, polypeptide 1
ENSMUSG00000095799	NA	108.069	5.54987	0.727944	7.62404	2.45867e-14	2.31507e-12	NA
ENSMUSG00000078154	Gm12184	24.8603	5.5453	1.7895	3.09879	0.00194314	0.0209249	CDK2 (cyclin-dependent kinase 2)-associated protein 1 pseudogene
ENSMUSG00000068407	Rnase12	1197.41	5.45896	0.405068	13.4766	2.1464e-41	2.05893e-38	ribonuclease, RNase A family, 12 (non-active)
ENSMUSG00000028217	Cdh17	3922.93	5.36514	0.455544	11.7774	5.1025e-32	2.7969e-29	cadherin 17
ENSMUSG00000018378	2210416O15Rik	575.219	5.31515	0.546092	9.73307	2.17912e-22	5.39437e-20	RIKEN cDNA 2210416O15 gene
ENSMUSG00000045238	NA	44.6421	5.31472	1.09363	4.8597	1.17562e-06	3.18227e-05	NA
ENSMUSG00000013089	Etv5	2019.67	5.28866	0.265448	19.9235	2.54366e-88	9.76002e-85	ets variant 5
ENSMUSG00000079227	Ccr5	300.781	5.24793	0.459408	11.4232	3.20085e-30	1.29281e-27	chemokine (C-C motif) receptor 5
ENSMUSG00000048621	Gm6377	151.697	5.17007	0.551453	9.37537	6.89348e-21	1.44933e-18	predicted gene 6377
ENSMUSG00000038402	Foxf2	690.391	5.13992	0.437083	11.7596	6.30409e-32	3.33639e-29	forkhead box F2
ENSMUSG00000037492	Zmat4	171.387	5.10702	0.651784	7.83545	4.6718e-15	4.97936e-13	zinc finger, matrin type 4
ENSMUSG00000021575	Ahrr	488.572	5.06554	0.522486	9.69507	3.16418e-22	7.47136e-20	aryl-hydrocarbon receptor repressor
ENSMUSG00000040856	Dlk1	113.875	5.03301	0.842471	5.9741	2.31364e-09	9.72871e-08	delta like non-canonical Notch ligand 1
ENSMUSG00000032717	Mdfi	78.0483	5.02678	0.958751	5.24305	1.57945e-07	4.95735e-06	MyoD family inhibitor
ENSMUSG00000044534	Ackr2	130.586	5.01948	0.90455	5.54915	2.87065e-08	9.99066e-07	atypical chemokine receptor 2
ENSMUSG00000117102	NA	23.0055	5.01254	1.3385	3.7449	0.000180467	0.00279779	NA
ENSMUSG00000073940	Hbb-bt	375.668	4.99046	1.79181	2.78515	0.00535038	0.0469245	hemoglobin, beta adult t chain
ENSMUSG00000026073	Il1r2	327.931	4.98913	0.804306	6.20302	5.53887e-10	2.5683e-08	interleukin 1 receptor, type II
ENSMUSG00000032012	Nectin1	87.9639	4.92462	0.690779	7.12909	1.01037e-12	7.41971e-11	nectin cell adhesion molecule 1
ENSMUSG00000030029	Lrig1	43.7021	4.91837	0.958711	5.1302	2.89441e-07	8.52657e-06	leucine-rich repeats and immunoglobulin-like domains 1
ENSMUSG00000000732	Icosl	109.795	4.86759	0.856173	5.68529	1.30589e-08	4.78348e-07	icos ligand
ENSMUSG00000042817	Flt3	357.429	4.86511	0.737391	6.59774	4.17479e-11	2.33849e-09	FMS-like tyrosine kinase 3
ENSMUSG00000029669	Tspan12	68.253	4.85593	1.07295	4.52576	6.01778e-06	0.000137647	tetraspanin 12
ENSMUSG00000030854	Ptpn5	71.0327	4.84894	1.11636	4.34355	1.40199e-05	0.00029236	protein tyrosine phosphatase, non-receptor type 5
ENSMUSG00000022211	Carmil3	73.0376	4.82896	0.880051	5.48714	4.08502e-08	1.39327e-06	capping protein regulator and myosin 1 linker 3
ENSMUSG00000031520	Vegfc	160.491	4.80406	0.66343	7.24124	4.44591e-13	3.42894e-11	vascular endothelial growth factor C
ENSMUSG00000120093	NA	26.7147	4.78569	1.23485	3.87554	0.00010639	0.00177487	NA
ENSMUSG00000026249	Serpine2	286.999	4.7783	1.52416	3.13505	0.00171828	0.0188777	serine (or cysteine) peptidase inhibitor, clade E, member 2
ENSMUSG00000039115	Itga9	1107.38	4.74858	0.321764	14.758	2.73352e-49	3.81401e-46	integrin alpha 9
ENSMUSG00000073008	Gpr174	460.95	4.73914	0.472542	10.029	1.13621e-23	3.29029e-21	G protein-coupled receptor 174
ENSMUSG00000020872	Tac4	108.848	4.73864	0.656436	7.21873	5.24752e-13	4.00691e-11	tachykinin 4
ENSMUSG00000027173	Depdc7	216.508	4.73174	0.847244	5.58487	2.33881e-08	8.27099e-07	DEP domain containing 7
ENSMUSG00000022994	Adcy6	2250.89	4.72147	0.302407	15.613	5.94056e-55	1.01306e-51	adenylate cyclase 6
ENSMUSG00000021313	Ryr2	138.029	4.71232	1.10451	4.26644	1.9862e-05	0.00040323	ryanodine receptor 2, cardiac
ENSMUSG00000021850	ccdc198	14.4957	4.71118	1.68724	2.79224	0.00523446	0.0461186	coiled-coil domain containing 198
ENSMUSG00000058153	Sez6l	40.5201	4.68832	0.993462	4.71917	2.36806e-06	5.9778e-05	seizure related 6 homolog like
ENSMUSG00000032380	Dapk2	106.2	4.67822	0.787326	5.94191	2.81721e-09	1.16861e-07	death-associated protein kinase 2
ENSMUSG00000036040	Adamtsl2	82.7056	4.67361	1.05205	4.44238	8.89687e-06	0.000194238	ADAMTS-like 2
ENSMUSG00000059213	Ddn	33.3838	4.66394	1.09196	4.27115	1.94471e-05	0.000395855	dendrin
ENSMUSG00000026616	Cr2	107.491	4.64205	0.988904	4.69414	2.67733e-06	6.69244e-05	complement receptor 2
ENSMUSG00000029053	Prkcz	95.888	4.64191	0.823197	5.63888	1.71162e-08	6.18115e-07	protein kinase C, zeta
ENSMUSG00000017002	Slpi	103.449	4.62834	1.29355	3.57802	0.000346204	0.00496593	secretory leukocyte peptidase inhibitor
ENSMUSG00000030257	Srgap3	439.633	4.5687	0.799273	5.71607	1.09017e-08	4.06115e-07	SLIT-ROBO Rho GTPase activating protein 3
ENSMUSG00000036718	Micall2	605.792	4.55967	0.347741	13.1122	2.80185e-39	2.52957e-36	MICAL-like 2
ENSMUSG00000022816	Fstl1	174.192	4.5495	0.876367	5.19132	2.08813e-07	6.35884e-06	follistatin-like 1
ENSMUSG00000043099	Hic1	76.7239	4.54236	0.916913	4.95397	7.27136e-07	2.0291e-05	hypermethylated in cancer 1
ENSMUSG00000046876	Atxn1	342.491	4.5166	0.513037	8.80366	1.3243e-18	1.97334e-16	ataxin 1
ENSMUSG00000031024	Denn2b	171.685	4.50385	1.11231	4.04909	5.14168e-05	0.000938341	DENN domain containing 2B
ENSMUSG00000034813	Grip1	15.5224	4.49349	1.51722	2.96167	0.00305976	0.0299688	glutamate receptor interacting protein 1
ENSMUSG00000048731	Ggnbp1	205.074	4.49105	0.544374	8.24993	1.58486e-16	2.04407e-14	gametogenetin binding protein 1
ENSMUSG00000030954	Gp2	15.2034	4.44705	1.58063	2.81346	0.00490114	0.0438108	glycoprotein 2 (zymogen granule membrane)
ENSMUSG00000033740	St18	28.4918	4.43152	1.05672	4.19367	2.74473e-05	0.000535274	suppression of tumorigenicity 18
ENSMUSG00000037568	Vash2	116.837	4.38727	0.854095	5.13674	2.7954e-07	8.28259e-06	vasohibin 2
ENSMUSG00000032875	Arhgef17	34.2572	4.38485	0.927109	4.7296	2.24968e-06	5.71656e-05	Rho guanine nucleotide exchange factor (GEF) 17
ENSMUSG00000006356	Crip2	145.445	4.34399	0.536152	8.10215	5.39967e-16	6.47454e-14	cysteine rich protein 2
ENSMUSG00000026834	Acvr1c	35.5104	4.34241	1.18281	3.67126	0.000241357	0.00364142	activin A receptor, type IC
ENSMUSG00000027175	Tcp11l1	64.7225	4.33394	1.01878	4.25404	2.09947e-05	0.000422984	t-complex 11 like 1
ENSMUSG00000024064	Galnt14	919.671	4.32823	0.259576	16.6742	2.01847e-62	4.42565e-59	polypeptide N-acetylgalactosaminyltransferase 14
ENSMUSG00000021087	Rtn1	44.9584	4.31709	0.964047	4.47809	7.53126e-06	0.000168008	reticulon 1
ENSMUSG00000068154	Insm1	374.818	4.31462	0.44769	9.63752	5.55134e-22	1.25297e-19	insulinoma-associated 1
ENSMUSG00000020098	Pcbd1	85.0927	4.30401	0.741604	5.80365	6.4885e-09	2.49588e-07	pterin 4 alpha carbinolamine dehydratase/dimerization cofactor of hepatocyte nuclear factor 1 alpha (TCF1) 1
ENSMUSG00000000159	Igsf5	101.154	4.30176	0.70845	6.07208	1.26265e-09	5.50521e-08	immunoglobulin superfamily, member 5
ENSMUSG00000033981	Gria2	147.1	4.26313	0.733084	5.81534	6.05107e-09	2.35715e-07	glutamate receptor, ionotropic, AMPA2 (alpha 2)
ENSMUSG00000031709	Tbc1d9	179.475	4.25793	0.6618	6.43386	1.24403e-10	6.32228e-09	TBC1 domain family, member 9
ENSMUSG00000056367	Actr3b	683.245	4.25126	0.514517	8.26262	1.42504e-16	1.88548e-14	ARP3 actin-related protein 3B
ENSMUSG00000026700	Tnfsf4	151.116	4.24091	0.885275	4.7905	1.66367e-06	4.3873e-05	tumor necrosis factor (ligand) superfamily, member 4
ENSMUSG00000057606	Colq	419.202	4.21585	0.423987	9.94335	2.69613e-23	7.25968e-21	collagen-like tail subunit (single strand of homotrimer) of asymmetric acetylcholinesterase
ENSMUSG00000019256	Ahr	640.497	4.2074	0.309299	13.603	3.84283e-42	3.93198e-39	aryl-hydrocarbon receptor
ENSMUSG00000022231	Sema5a	153.262	4.20162	0.559163	7.51412	5.72962e-14	5.17284e-12	sema domain, seven thrombospondin repeats (type 1 and type 1-like), transmembrane domain (TM) and short cytoplasmic domain, (semaphorin) 5A
ENSMUSG00000028517	Plpp3	50.8258	4.17307	0.924156	4.51555	6.31527e-06	0.000143808	phospholipid phosphatase 3
ENSMUSG00000048899	Rimkla	27.9792	4.15655	1.22263	3.39967	0.000674682	0.00873841	ribosomal modification protein rimK-like family member A
ENSMUSG00000079606	Fsip2l	38.0923	4.14601	1.15103	3.60201	0.000315763	0.00457645	fibrous sheath-interacting protein 2-like
ENSMUSG00000060429	Sntb1	90.0468	4.12112	1.12543	3.66182	0.000250427	0.0037645	syntrophin, basic 1
ENSMUSG00000037868	Egr2	21.0161	4.0871	1.10043	3.71408	0.000203948	0.00312083	early growth response 2
ENSMUSG00000026068	Il18rap	257.094	4.08277	0.446567	9.14258	6.09773e-20	1.08823e-17	interleukin 18 receptor accessory protein
ENSMUSG00000044156	Hepacam2	28.6487	4.07136	1.15722	3.51823	0.000434428	0.00601769	HEPACAM family member 2
ENSMUSG00000036362	P2ry13	189.787	4.01011	0.70371	5.69853	1.20845e-08	4.48003e-07	purinergic receptor P2Y, G-protein coupled 13
ENSMUSG00000022659	Gcsam	16.1718	3.99341	1.2856	3.10625	0.00189476	0.0204939	germinal center associated, signaling and motility
ENSMUSG00000024871	Doc2g	35.4583	3.98046	0.925853	4.29924	1.71387e-05	0.000352134	double C2, gamma
ENSMUSG00000039095	En2	33.8265	3.9704	1.1067	3.58762	0.000333709	0.00480466	engrailed 2
ENSMUSG00000015846	Rxra	473.4	3.94695	0.414371	9.52518	1.64762e-21	3.66488e-19	retinoid X receptor alpha
ENSMUSG00000063506	Arhgap22	44.1243	3.93509	1.03736	3.79338	0.00014861	0.0023759	Rho GTPase activating protein 22
ENSMUSG00000031762	Mt2	224.707	3.93133	0.728318	5.39781	6.74577e-08	2.25564e-06	metallothionein 2
ENSMUSG00000039153	Runx2	68.0559	3.90343	0.612137	6.37673	1.80914e-10	9.04453e-09	runt related transcription factor 2
ENSMUSG00000066235	Pomgnt2	302.249	3.88323	0.550727	7.0511	1.77506e-12	1.24971e-10	protein O-linked mannose beta 1,4-N-acetylglucosaminyltransferase 2
ENSMUSG00000036353	P2ry12	38.5359	3.8684	1.00821	3.8369	0.000124596	0.00203652	purinergic receptor P2Y, G-protein coupled 12
ENSMUSG00000020679	Hnf1b	447.084	3.86495	0.567962	6.80494	1.0109e-11	6.25615e-10	HNF1 homeobox B
ENSMUSG00000031765	Mt1	940.103	3.84541	1.14765	3.35069	0.000806112	0.0100421	metallothionein 1
ENSMUSG00000051910	Sox6	352.295	3.82002	0.537739	7.10385	1.21327e-12	8.78362e-11	SRY (sex determining region Y)-box 6
ENSMUSG00000074398	Gm15441	37.8681	3.80799	0.866128	4.39656	1.09978e-05	0.000236406	predicted gene 15441
ENSMUSG00000050896	Rtn4rl2	684.643	3.78979	0.431031	8.7924	1.464e-18	2.16052e-16	reticulon 4 receptor-like 2
ENSMUSG00000072553	Gm525	179.986	3.78366	0.563342	6.71645	1.86202e-11	1.10341e-09	predicted gene 525
ENSMUSG00000059498	Fcgr3	243.022	3.75774	0.609696	6.1633	7.12466e-10	3.23518e-08	Fc receptor, IgG, low affinity III
ENSMUSG00000025433	Crisp3	51.0331	3.75561	1.35787	2.76582	0.00567803	0.0491839	cysteine-rich secretory protein 3
ENSMUSG00000032091	Tmprss4	121.516	3.74335	0.553461	6.76352	1.3468e-11	8.17021e-10	transmembrane protease, serine 4
ENSMUSG00000036381	P2ry14	226.648	3.74267	0.657321	5.69382	1.24231e-08	4.5834e-07	purinergic receptor P2Y, G-protein coupled, 14
ENSMUSG00000039976	Tbc1d16	606.759	3.73827	0.285591	13.0896	3.77626e-39	3.21989e-36	TBC1 domain family, member 16
ENSMUSG00000097365	C030034L19Rik	49.719	3.68055	0.895511	4.11	3.95663e-05	0.000743286	RIKEN cDNA C030034L19 gene
ENSMUSG00000116433	NA	23.8945	3.67762	1.06859	3.44157	0.000578352	0.00764561	NA
ENSMUSG00000021696	Elovl7	139.54	3.67544	0.461539	7.96344	1.67316e-15	1.96029e-13	ELOVL family member 7, elongation of long chain fatty acids (yeast)
ENSMUSG00000039470	Zdhhc2	299.793	3.59517	0.489282	7.34784	2.01429e-13	1.66212e-11	zinc finger, DHHC domain containing 2
ENSMUSG00000050953	Gja1	1628.56	3.58931	0.574585	6.24679	4.18986e-10	1.96654e-08	gap junction protein, alpha 1
ENSMUSG00000027863	Cd2	1495.25	3.5748	0.409478	8.73014	2.54366e-18	3.71811e-16	CD2 antigen
ENSMUSG00000042351	Grap2	3334.97	3.55511	0.342043	10.3938	2.64728e-25	7.96674e-23	GRB2-related adaptor protein 2
ENSMUSG00000074570	Cass4	596.042	3.55373	0.452751	7.84921	4.18671e-15	4.58983e-13	Cas scaffolding protein family member 4
ENSMUSG00000030830	Itgal	3319.15	3.53045	0.306439	11.5209	1.03531e-30	4.67349e-28	integrin alpha L
ENSMUSG00000046480	Scn4b	6720.33	3.49569	0.452932	7.71791	1.18255e-14	1.16345e-12	sodium channel, type IV, beta
ENSMUSG00000032698	Lmo2	500.881	3.49107	0.38828	8.99112	2.44723e-19	4.08261e-17	LIM domain only 2
ENSMUSG00000027230	Creb3l1	19.0856	3.47431	1.20018	2.89483	0.00379364	0.0358527	cAMP responsive element binding protein 3-like 1
ENSMUSG00000026405	C4bp	31.4307	3.47425	1.21326	2.86356	0.00418911	0.0387157	complement component 4 binding protein
ENSMUSG00000015222	Map2	128.695	3.46067	0.495804	6.97991	2.95374e-12	2.03292e-10	microtubule-associated protein 2
ENSMUSG00000052572	Dlg2	212.533	3.45431	0.442228	7.81114	5.66723e-15	5.91705e-13	discs large MAGUK scaffold protein 2
ENSMUSG00000036661	Dennd3	845.257	3.4497	0.458765	7.51953	5.49732e-14	4.99248e-12	DENN/MADD domain containing 3
ENSMUSG00000048988	Elfn1	33.502	3.43718	1.13616	3.02525	0.00248426	0.0253009	leucine rich repeat and fibronectin type III, extracellular 1
ENSMUSG00000021876	Rnase4	637.163	3.42607	0.299335	11.4456	2.4737e-30	1.02612e-27	ribonuclease, RNase A family 4
ENSMUSG00000074259	Gramd2	57.0411	3.38334	0.832386	4.06463	4.81087e-05	0.000882165	GRAM domain containing 2
ENSMUSG00000053617	Sh3pxd2a	1409.91	3.35892	0.279518	12.0168	2.89858e-33	1.71105e-30	SH3 and PX domains 2A
ENSMUSG00000001270	Ckb	283.148	3.35512	0.764407	4.38918	1.13777e-05	0.000242873	creatine kinase, brain
ENSMUSG00000032702	Kank1	1531.05	3.35198	0.259593	12.9124	3.82986e-38	2.67185e-35	KN motif and ankyrin repeat domains 1
ENSMUSG00000085995	Gm2788	249.949	3.35063	0.572347	5.85419	4.7935e-09	1.90105e-07	predicted gene 2788
ENSMUSG00000040229	Gpr34	26.8725	3.34407	0.981532	3.40699	0.00065684	0.00852749	G protein-coupled receptor 34
ENSMUSG00000030208	Emp1	2895.5	3.3436	0.273926	12.2062	2.87926e-34	1.76763e-31	epithelial membrane protein 1
ENSMUSG00000035441	Myo1d	41.3925	3.34191	1.01634	3.28818	0.00100837	0.0120253	myosin ID
ENSMUSG00000021822	Plau	78.4296	3.33945	0.978453	3.41299	0.000642535	0.0083715	plasminogen activator, urokinase
ENSMUSG00000006179	Prss16	178.311	3.33922	0.516803	6.46131	1.03801e-10	5.40046e-09	protease, serine 16 (thymus)
ENSMUSG00000047798	Cd300lf	50.0843	3.33645	0.702489	4.74947	2.03954e-06	5.22586e-05	CD300 molecule like family member F
ENSMUSG00000093979	Gm2237	167.122	3.32738	0.434381	7.66004	1.85878e-14	1.78304e-12	predicted gene 2237
ENSMUSG00000075702	Selenom	364.007	3.31414	0.399802	8.28946	1.13761e-16	1.51826e-14	selenoprotein M
ENSMUSG00000117819	NA	337.068	3.30471	0.370529	8.91889	4.70972e-19	7.45205e-17	NA
ENSMUSG00000041911	Dlx1	1064.03	3.29857	0.44005	7.4959	6.58463e-14	5.74209e-12	distal-less homeobox 1
ENSMUSG00000078763	Slfn1	39.9523	3.27725	0.923874	3.54729	0.000389212	0.00547537	schlafen 1
ENSMUSG00000019960	Dusp6	2717.66	3.27491	0.49575	6.60596	3.94938e-11	2.22849e-09	dual specificity phosphatase 6
ENSMUSG00000048329	Mfsd6l	25.9563	3.27184	0.939168	3.48376	0.000494421	0.00670943	major facilitator superfamily domain containing 6-like
ENSMUSG00000079563	Pglyrp2	316.141	3.24544	0.418193	7.76064	8.4505e-15	8.53278e-13	peptidoglycan recognition protein 2
ENSMUSG00000044447	Dock5	266.435	3.24191	0.559527	5.79401	6.87256e-09	2.62787e-07	dedicator of cytokinesis 5
ENSMUSG00000028063	Lmna	233.383	3.22699	0.751355	4.2949	1.74776e-05	0.000358617	lamin A
ENSMUSG00000030963	Umod	206.728	3.22178	0.537694	5.99185	2.07471e-09	8.77207e-08	uromodulin
ENSMUSG00000115007	NA	25.5457	3.213	1.14952	2.79508	0.00518871	0.0458581	NA
ENSMUSG00000006360	Crip1	9280.14	3.18581	0.298145	10.6854	1.19099e-26	3.97376e-24	cysteine-rich protein 1 (intestinal)
ENSMUSG00000056091	St3gal5	108.486	3.18534	0.493783	6.45088	1.112e-10	5.74648e-09	ST3 beta-galactoside alpha-2,3-sialyltransferase 5
ENSMUSG00000020785	Camkk1	112.462	3.17802	0.902197	3.52253	0.00042745	0.00593711	calcium/calmodulin-dependent protein kinase kinase 1, alpha
ENSMUSG00000029449	Rhof	413.21	3.15403	0.323179	9.75938	1.68174e-22	4.23138e-20	ras homolog family member F (in filopodia)
ENSMUSG00000000753	Serpinf1	435.086	3.15169	0.462408	6.81583	9.37197e-12	5.87106e-10	serine (or cysteine) peptidase inhibitor, clade F, member 1
ENSMUSG00000026357	Rgs18	568.05	3.12323	0.415855	7.51038	5.89562e-14	5.25623e-12	regulator of G-protein signaling 18
ENSMUSG00000069763	Tmem100	129.403	3.12069	0.853142	3.65788	0.000254306	0.00381161	transmembrane protein 100
ENSMUSG00000021904	Sema3g	650.822	3.12059	0.378105	8.25322	1.54177e-16	2.02249e-14	sema domain, immunoglobulin domain (Ig), short basic domain, secreted, (semaphorin) 3G
ENSMUSG00000028042	Zbtb7b	588.871	3.10064	0.346842	8.93964	3.90447e-19	6.37509e-17	zinc finger and BTB domain containing 7B
ENSMUSG00000074063	Osgin1	36.2529	3.09845	1.08931	2.84443	0.00444916	0.0406947	oxidative stress induced growth inhibitor 1
ENSMUSG00000093424	NA	20.0666	3.09682	1.00349	3.08604	0.00202844	0.0216951	NA
ENSMUSG00000028214	Gem	609.699	3.08963	0.525152	5.88331	4.02149e-09	1.62426e-07	GTP binding protein (gene overexpressed in skeletal muscle)
ENSMUSG00000007682	Dio2	1012.79	3.06967	0.263733	11.6393	2.60073e-31	1.28761e-28	deiodinase, iodothyronine, type II
ENSMUSG00000054404	Slfn5	850.593	3.06058	0.504195	6.07024	1.27718e-09	5.53735e-08	schlafen 5
ENSMUSG00000024074	Crim1	219.343	3.05967	0.59386	5.15217	2.57491e-07	7.67374e-06	cysteine rich transmembrane BMP regulator 1 (chordin like)
ENSMUSG00000029050	Ski	1199.96	3.04781	0.40766	7.47635	7.64126e-14	6.62588e-12	ski sarcoma viral oncogene homolog (avian)
ENSMUSG00000064262	Gimap8	856.999	3.04686	0.268494	11.3479	7.59316e-30	2.9882e-27	GTPase, IMAP family member 8
ENSMUSG00000070056	Mfhas1	115.208	3.04363	0.891281	3.4149	0.00063806	0.00832026	malignant fibrous histiocytoma amplified sequence 1
ENSMUSG00000044629	Cnrip1	268.411	3.03735	0.383725	7.91544	2.46382e-15	2.82199e-13	cannabinoid receptor interacting protein 1
ENSMUSG00000091996	BC049352	77.8674	3.03611	0.651562	4.65975	3.166e-06	7.79965e-05	cDNA sequence BC049352
ENSMUSG00000034353	Ramp1	552.859	3.03581	0.675216	4.49606	6.92246e-06	0.000156244	receptor (calcitonin) activity modifying protein 1
ENSMUSG00000056476	Med12l	99.0802	3.02062	0.524597	5.75798	8.51278e-09	3.21808e-07	mediator complex subunit 12-like
ENSMUSG00000020205	Phlda1	367.641	3.01127	0.351225	8.57361	1.00289e-17	1.41214e-15	pleckstrin homology like domain, family A, member 1
ENSMUSG00000027805	Pfn2	224.888	2.99137	0.478621	6.24997	4.1052e-10	1.93272e-08	profilin 2
ENSMUSG00000120119	NA	23.9689	2.98362	0.997504	2.99108	0.00277988	0.027759	NA
ENSMUSG00000030064	Frmd4b	270.641	2.95485	0.335454	8.8085	1.26835e-18	1.90849e-16	FERM domain containing 4B
ENSMUSG00000040957	Cables1	65.0158	2.93903	1.04959	2.80016	0.00510773	0.0453141	CDK5 and Abl enzyme substrate 1
ENSMUSG00000069833	Ahnak	2240.6	2.93297	0.317707	9.23167	2.66456e-20	4.92719e-18	AHNAK nucleoprotein (desmoyokin)
ENSMUSG00000030041	M1ap	72.1238	2.93266	0.692309	4.23606	2.27475e-05	0.000454595	meiosis 1 associated protein
ENSMUSG00000005611	Irag1	165.55	2.92297	0.727017	4.0205	5.80747e-05	0.00104606	inositol 1,4,5-triphosphate receptor associated 1
ENSMUSG00000097785	B230217O12Rik	211.719	2.9184	0.395342	7.38196	1.55981e-13	1.30109e-11	RIKEN cDNA B230217O12 gene
ENSMUSG00000006731	B4galnt1	2323.51	2.90452	0.25094	11.5746	5.54414e-31	2.65911e-28	beta-1,4-N-acetyl-galactosaminyl transferase 1
ENSMUSG00000078942	Naip6	232.215	2.90159	0.820686	3.53556	0.000406905	0.005662	NLR family, apoptosis inhibitory protein 6
ENSMUSG00000030256	Bhlhe41	1096.03	2.89637	0.372828	7.76865	7.93255e-15	8.17105e-13	basic helix-loop-helix family, member e41
ENSMUSG00000024402	Lta	4796.56	2.89377	0.352002	8.22088	2.0201e-16	2.56236e-14	lymphotoxin A
ENSMUSG00000031995	St14	636.953	2.8836	0.296471	9.72641	2.3266e-22	5.66804e-20	suppression of tumorigenicity 14 (colon carcinoma)
ENSMUSG00000034675	Dbn1	61.8201	2.8809	0.710503	4.05473	5.01926e-05	0.00091709	drebrin 1
ENSMUSG00000020120	Plek	1376.77	2.87649	0.37901	7.58949	3.21171e-14	2.98747e-12	pleckstrin
ENSMUSG00000029674	Limk1	1079.74	2.87462	0.228883	12.5593	3.53236e-36	2.35716e-33	LIM-domain containing, protein kinase
ENSMUSG00000074575	Kcng1	496.893	2.86109	0.336267	8.50838	1.76378e-17	2.46095e-15	potassium voltage-gated channel, subfamily G, member 1
ENSMUSG00000033213	AA467197	418.22	2.84592	0.620778	4.58444	4.55194e-06	0.000107317	expressed sequence AA467197
ENSMUSG00000026335	Pam	148.843	2.84536	0.485932	5.85548	4.75645e-09	1.89124e-07	peptidylglycine alpha-amidating monooxygenase
ENSMUSG00000022102	Dok2	260.57	2.83035	0.431977	6.55208	5.67417e-11	3.11025e-09	docking protein 2
ENSMUSG00000020644	Id2	371.991	2.80824	0.461278	6.08796	1.14356e-09	5.05802e-08	inhibitor of DNA binding 2
ENSMUSG00000039899	Fgl2	719.565	2.80427	0.310841	9.02156	1.85438e-19	3.16233e-17	fibrinogen-like protein 2
ENSMUSG00000029338	Antxr2	874.737	2.78018	0.401164	6.9303	4.1995e-12	2.77819e-10	anthrax toxin receptor 2
ENSMUSG00000033114	Slc35d2	51.5173	2.77657	0.791039	3.51003	0.000448058	0.00617307	solute carrier family 35, member D2
ENSMUSG00000026463	Atp2b4	1361.29	2.77333	0.263935	10.5076	7.96853e-26	2.49594e-23	ATPase, Ca++ transporting, plasma membrane 4
ENSMUSG00000034282	Evpl	153.703	2.77326	0.770371	3.5999	0.000318335	0.00460491	envoplakin
ENSMUSG00000043719	Col6a6	114.001	2.76523	0.663828	4.16558	3.10564e-05	0.00060032	collagen, type VI, alpha 6
ENSMUSG00000072115	Ang	107.715	2.75969	0.499421	5.52578	3.28034e-08	1.13649e-06	angiogenin, ribonuclease, RNase A family, 5
ENSMUSG00000030688	Stard10	454.64	2.74709	0.335197	8.19546	2.49629e-16	3.11488e-14	START domain containing 10
ENSMUSG00000078922	Tgtp1	671.079	2.7415	0.365051	7.5099	5.91739e-14	5.25623e-12	T cell specific GTPase 1
ENSMUSG00000079033	Mef2b	71.7616	2.73018	0.571065	4.78086	1.7455e-06	4.57949e-05	myocyte enhancer factor 2B
ENSMUSG00000045671	Spred2	976.85	2.72035	0.277419	9.80593	1.06161e-22	2.71559e-20	sprouty-related EVH1 domain containing 2
ENSMUSG00000090124	Ugt1a7c	204.392	2.70529	0.413635	6.54028	6.1405e-11	3.33019e-09	UDP glucuronosyltransferase 1 family, polypeptide A7C
ENSMUSG00000017754	Pltp	88.1974	2.70419	0.678478	3.98567	6.72894e-05	0.00118844	phospholipid transfer protein
ENSMUSG00000020182	Ddc	223.466	2.68644	0.410442	6.54522	5.94063e-11	3.23322e-09	dopa decarboxylase
ENSMUSG00000027669	Gnb4	2656.17	2.68127	0.357471	7.50067	6.34939e-14	5.56859e-12	guanine nucleotide binding protein (G protein), beta 4
ENSMUSG00000078439	Smim24	353.577	2.68051	0.454392	5.89912	3.65456e-09	1.47995e-07	small integral membrane protein 24
ENSMUSG00000090958	Lrrc32	856.229	2.66893	0.39691	6.72427	1.76478e-11	1.04984e-09	leucine rich repeat containing 32
ENSMUSG00000068417	Pnp2	2846.06	2.66462	0.442172	6.02622	1.67842e-09	7.11615e-08	purine-nucleoside phosphorylase 2
ENSMUSG00000047143	Dmrta2	158.425	2.65891	0.784515	3.38924	0.000700874	0.00900922	doublesex and mab-3 related transcription factor like family A2
ENSMUSG00000020176	Grb10	770.459	2.64469	0.325293	8.13018	4.28637e-16	5.2212e-14	growth factor receptor bound protein 10
ENSMUSG00000108126	NA	61.6438	2.64385	0.802703	3.29369	0.000988821	0.0118196	NA
ENSMUSG00000033147	Slc22a15	69.4178	2.63524	0.760573	3.46481	0.000530611	0.0071001	solute carrier family 22 (organic anion/cation transporter), member 15
ENSMUSG00000021453	Gadd45g	105.804	2.63047	0.575734	4.5689	4.90287e-06	0.000114709	growth arrest and DNA-damage-inducible 45 gamma
ENSMUSG00000052013	Btla	198.969	2.62958	0.408238	6.4413	1.18458e-10	6.04016e-09	B and T lymphocyte associated
ENSMUSG00000042500	Ago4	309.582	2.62643	0.339887	7.72735	1.09806e-14	1.09435e-12	argonaute RISC catalytic subunit 4
ENSMUSG00000054435	Gimap4	2866.52	2.62637	0.270676	9.70301	2.9274e-22	7.02028e-20	GTPase, IMAP family member 4
ENSMUSG00000025402	Nab2	85.0647	2.62382	0.594884	4.41065	1.03062e-05	0.000223102	Ngfi-A binding protein 2
ENSMUSG00000097157	NA	135.232	2.61668	0.61052	4.28598	1.81931e-05	0.000371809	NA
ENSMUSG00000039264	Gimap3	591.716	2.6075	0.333649	7.81509	5.49229e-15	5.81349e-13	GTPase, IMAP family member 3
ENSMUSG00000029392	Rilpl1	109.614	2.59977	0.508746	5.11015	3.21899e-07	9.42844e-06	Rab interacting lysosomal protein-like 1
ENSMUSG00000022469	Rapgef3	364.07	2.59354	0.347596	7.46137	8.56284e-14	7.38328e-12	Rap guanine nucleotide exchange factor (GEF) 3
ENSMUSG00000041408	Wapl	2191.17	2.59067	0.384252	6.74212	1.56094e-11	9.36936e-10	WAPL cohesin release factor
ENSMUSG00000029814	Igf2bp3	789.516	2.57676	0.5471	4.70984	2.47907e-06	6.2273e-05	insulin-like growth factor 2 mRNA binding protein 3
ENSMUSG00000028967	Errfi1	59.1789	2.56865	0.762023	3.37083	0.000749434	0.00953736	ERBB receptor feedback inhibitor 1
ENSMUSG00000038128	Camk4	520.932	2.565	0.311778	8.22701	1.91941e-16	2.45492e-14	calcium/calmodulin-dependent protein kinase IV
ENSMUSG00000072919	Noxred1	39.155	2.53171	0.887784	2.85172	0.0043483	0.0399866	NADP+ dependent oxidoreductase domain containing 1
ENSMUSG00000026278	Bok	381.727	2.5265	0.38436	6.57327	4.92212e-11	2.72725e-09	BCL2-related ovarian killer
ENSMUSG00000039982	Dtx4	221.284	2.52153	0.876189	2.87784	0.0040041	0.0374043	deltex 4, E3 ubiquitin ligase
ENSMUSG00000024109	Nrxn1	847.411	2.52016	0.575625	4.37814	1.19697e-05	0.0002548	neurexin I
ENSMUSG00000034640	Tiparp	1685.3	2.51563	0.252579	9.95977	2.28592e-23	6.26505e-21	TCDD-inducible poly(ADP-ribose) polymerase
ENSMUSG00000019935	Slc17a8	121.684	2.50501	0.818802	3.05936	0.00221807	0.0232534	solute carrier family 17 (sodium-dependent inorganic phosphate cotransporter), member 8
ENSMUSG00000023495	Pcbp4	265.327	2.50498	0.348942	7.17879	7.03314e-13	5.24003e-11	poly(rC) binding protein 4
ENSMUSG00000053716	Dusp7	1864.62	2.49618	0.388367	6.42739	1.29817e-10	6.57568e-09	dual specificity phosphatase 7
ENSMUSG00000038233	Gask1a	174.633	2.49374	0.874386	2.852	0.00434457	0.0399763	golgi associated kinase 1A
ENSMUSG00000030589	Rasgrp4	66.3534	2.49033	0.769529	3.23617	0.00121144	0.01408	RAS guanyl releasing protein 4
ENSMUSG00000033949	Trim36	194.26	2.48948	0.491603	5.064	4.1054e-07	1.17775e-05	tripartite motif-containing 36
ENSMUSG00000004665	Cnn2	1126.52	2.48773	0.268856	9.25302	2.18228e-20	4.08458e-18	calponin 2
ENSMUSG00000004415	Col26a1	103.92	2.4832	0.603526	4.11449	3.88035e-05	0.000731641	collagen, type XXVI, alpha 1
ENSMUSG00000004698	Hdac9	212.202	2.48176	0.838841	2.95856	0.00309085	0.0302348	histone deacetylase 9
ENSMUSG00000035273	Hpse	231.027	2.47474	0.361743	6.84116	7.85563e-12	4.98216e-10	heparanase
ENSMUSG00000024548	Setbp1	55.7607	2.45043	0.722752	3.39041	0.000697885	0.00898585	SET binding protein 1
ENSMUSG00000050199	Lgr4	74.4654	2.43876	0.746077	3.26877	0.00108014	0.0127327	leucine-rich repeat-containing G protein-coupled receptor 4
ENSMUSG00000028412	Slc44a1	706.095	2.43428	0.501802	4.85108	1.22788e-06	3.30044e-05	solute carrier family 44, member 1
ENSMUSG00000040441	Slc26a10	28.6831	2.42387	0.873914	2.77358	0.00554439	0.0482885	solute carrier family 26, member 10
ENSMUSG00000037211	Spry1	335.185	2.39843	0.45665	5.25223	1.50266e-07	4.726e-06	sprouty RTK signaling antagonist 1
ENSMUSG00000032014	Oaf	336.061	2.39534	0.379505	6.31175	2.75899e-10	1.3358e-08	out at first homolog
ENSMUSG00000028071	Sh2d2a	764.204	2.39434	0.333403	7.18153	6.89349e-13	5.16104e-11	SH2 domain containing 2A
ENSMUSG00000058145	Adamts17	91.9678	2.39007	0.863138	2.76905	0.00562205	0.0488603	a disintegrin-like and metallopeptidase (reprolysin type) with thrombospondin type 1 motif, 17
ENSMUSG00000119964	NA	117.275	2.3878	0.58628	4.07279	4.64524e-05	0.000855885	NA
ENSMUSG00000075602	Ly6a	1002.97	2.38763	0.65809	3.62811	0.0002855	0.00419316	lymphocyte antigen 6 complex, locus A
ENSMUSG00000026482	Rgl1	3361.62	2.38558	0.240135	9.93432	2.9517e-23	7.8108e-21	ral guanine nucleotide dissociation stimulator,-like 1
ENSMUSG00000001473	Tubb6	148.672	2.36303	0.478258	4.9409	7.77612e-07	2.1621e-05	tubulin, beta 6 class V
ENSMUSG00000000791	Il12rb1	187.19	2.35591	0.528067	4.46138	8.14326e-06	0.00018009	interleukin 12 receptor, beta 1
ENSMUSG00000021792	Prxl2a	461.912	2.33616	0.360654	6.47756	9.32156e-11	4.89956e-09	peroxiredoxin like 2A
ENSMUSG00000041468	Gpr12	68.7882	2.33214	0.723512	3.22336	0.00126695	0.0146424	G-protein coupled receptor 12
ENSMUSG00000027663	Zmat3	2587.87	2.3259	0.444048	5.23794	1.62381e-07	5.08616e-06	zinc finger matrin type 3
ENSMUSG00000051735	Rinl	573.475	2.32421	0.414947	5.60122	2.12852e-08	7.61504e-07	Ras and Rab interactor-like
ENSMUSG00000028874	Fgr	50.7937	2.32228	0.801739	2.89655	0.00377287	0.0357224	FGR proto-oncogene, Src family tyrosine kinase
ENSMUSG00000022848	Slc49a4	173.557	2.2994	0.381035	6.03463	1.59329e-09	6.79274e-08	solute carrier family 49 member 4
ENSMUSG00000031239	Itm2a	287.007	2.29659	0.446908	5.13885	2.76428e-07	8.22211e-06	integral membrane protein 2A
ENSMUSG00000041231	Ublcp1	934.258	2.29432	0.485819	4.7226	2.32853e-06	5.8877e-05	ubiquitin-like domain containing CTD phosphatase 1
ENSMUSG00000025203	Scd2	15744.4	2.29392	0.373165	6.14721	7.88574e-10	3.5389e-08	stearoyl-Coenzyme A desaturase 2
ENSMUSG00000056481	Cd248	353.163	2.28646	0.575606	3.97227	7.119e-05	0.00125445	CD248 antigen, endosialin
ENSMUSG00000072066	6720489N17Rik	104.671	2.2828	0.550268	4.14852	3.34636e-05	0.000641999	RIKEN cDNA 6720489N17 gene
ENSMUSG00000050730	Arhgap42	393.497	2.27665	0.443177	5.13712	2.78984e-07	8.28211e-06	Rho GTPase activating protein 42
ENSMUSG00000023959	Clic5	499.368	2.2728	0.724517	3.13699	0.00170695	0.0187801	chloride intracellular channel 5
ENSMUSG00000005107	Slc2a9	620.532	2.26918	0.408529	5.55452	2.78376e-08	9.75458e-07	solute carrier family 2 (facilitated glucose transporter), member 9
ENSMUSG00000028736	Pax7	52.3445	2.2514	0.707575	3.18186	0.00146333	0.0165141	paired box 7
ENSMUSG00000022876	Samsn1	1190.97	2.24866	0.440185	5.10845	3.24808e-07	9.49554e-06	SAM domain, SH3 domain and nuclear localization signals, 1
ENSMUSG00000022094	Slc39a14	1502.88	2.24679	0.407559	5.51279	3.53184e-08	1.21983e-06	solute carrier family 39 (zinc transporter), member 14
ENSMUSG00000028251	Tstd3	270.117	2.242	0.378763	5.91928	3.2335e-09	1.32341e-07	thiosulfate sulfurtransferase (rhodanese)-like domain containing 3
ENSMUSG00000030745	Il21r	842.548	2.22176	0.244907	9.07183	1.17035e-19	2.06466e-17	interleukin 21 receptor
ENSMUSG00000040663	Clcf1	207.607	2.22004	0.416978	5.32411	1.01447e-07	3.29177e-06	cardiotrophin-like cytokine factor 1
ENSMUSG00000032281	Acsbg1	825.422	2.21308	0.317171	6.97756	3.00359e-12	2.04885e-10	acyl-CoA synthetase bubblegum family member 1
ENSMUSG00000030844	Rgs10	325.49	2.20935	0.474894	4.6523	3.28249e-06	8.02223e-05	regulator of G-protein signalling 10
ENSMUSG00000056069	Otulinl	102.024	2.20871	0.690884	3.19694	0.00138895	0.0158143	OTU deubiquitinase with linear linkage specificity like
ENSMUSG00000030465	Psd3	452.926	2.20258	0.464776	4.73901	2.14765e-06	5.48456e-05	pleckstrin and Sec7 domain containing 3
ENSMUSG00000046794	Ppp1r3b	395.103	2.20011	0.465822	4.72307	2.32312e-06	5.88371e-05	protein phosphatase 1, regulatory subunit 3B
ENSMUSG00000031532	Saraf	669.777	2.19287	0.319245	6.8689	6.46978e-12	4.13742e-10	store-operated calcium entry-associated regulatory factor
ENSMUSG00000034613	Ppm1h	131.417	2.19158	0.549812	3.98605	6.71812e-05	0.0011879	protein phosphatase 1H (PP2C domain containing)
ENSMUSG00000021211	Akr1c12	81.014	2.1851	0.700118	3.12104	0.00180211	0.019686	aldo-keto reductase family 1, member C12
ENSMUSG00000044303	Cdkn2a	1642.39	2.18272	0.334729	6.52085	6.9908e-11	3.76473e-09	cyclin dependent kinase inhibitor 2A
ENSMUSG00000018509	Cenpv	78.4897	2.1787	0.697947	3.12158	0.00179883	0.0196642	centromere protein V
ENSMUSG00000021143	Pacs2	2210.08	2.1741	0.286617	7.5854	3.31465e-14	3.0463e-12	phosphofurin acidic cluster sorting protein 2
ENSMUSG00000001542	Ell2	2796.39	2.16801	0.377545	5.7424	9.33461e-09	3.49433e-07	elongation factor for RNA polymerase II 2
ENSMUSG00000038042	Ptpdc1	179.368	2.15693	0.435344	4.95454	7.25022e-07	2.02689e-05	protein tyrosine phosphatase domain containing 1
ENSMUSG00000020701	Tmem132e	509.78	2.15616	0.508786	4.23784	2.25678e-05	0.000451644	transmembrane protein 132E
ENSMUSG00000043931	Gimap7	304.489	2.14659	0.431471	4.97506	6.52279e-07	1.83355e-05	GTPase, IMAP family member 7
ENSMUSG00000031342	Gpm6b	451.443	2.1405	0.389296	5.4984	3.83248e-08	1.31004e-06	glycoprotein m6b
ENSMUSG00000015597	Zfp318	294.33	2.13625	0.39794	5.36826	7.95008e-08	2.62404e-06	zinc finger protein 318
ENSMUSG00000054484	Tmem62	197.74	2.13093	0.424589	5.01881	5.19915e-07	1.46416e-05	transmembrane protein 62
ENSMUSG00000042265	Trem1	157.293	2.12841	0.420257	5.06453	4.09406e-07	1.1767e-05	triggering receptor expressed on myeloid cells 1
ENSMUSG00000083307	AA414768	100.927	2.12223	0.632754	3.35396	0.000796632	0.00994775	expressed sequence AA414768
ENSMUSG00000073802	Cdkn2b	60.6524	2.1178	0.689346	3.07219	0.00212494	0.0224611	cyclin dependent kinase inhibitor 2B
ENSMUSG00000040811	Eml2	489.766	2.10894	0.306343	6.88424	5.80983e-12	3.76241e-10	echinoderm microtubule associated protein like 2
ENSMUSG00000034266	Batf	290.672	2.09954	0.320631	6.54818	5.82442e-11	3.18125e-09	basic leucine zipper transcription factor, ATF-like
ENSMUSG00000028073	Pear1	479.745	2.09067	0.316955	6.59612	4.22051e-11	2.35551e-09	platelet endothelial aggregation receptor 1
ENSMUSG00000058163	Gm5431	99.2288	2.08579	0.631912	3.30076	0.00096425	0.011571	predicted gene 5431
ENSMUSG00000002799	Jag2	225.373	2.07889	0.445668	4.66465	3.09146e-06	7.64054e-05	jagged 2
ENSMUSG00000046207	Pik3r6	960.643	2.07857	0.315835	6.58118	4.66714e-11	2.59533e-09	phosphoinositide-3-kinase regulatory subunit 5
ENSMUSG00000046169	Adamts6	535.577	2.064	0.658008	3.13674	0.00170837	0.0187822	a disintegrin-like and metallopeptidase (reprolysin type) with thrombospondin type 1 motif, 6
ENSMUSG00000023008	Fmnl3	715.013	2.06265	0.638254	3.2317	0.00123054	0.0142646	formin-like 3
ENSMUSG00000037239	Spred3	81.5197	2.06143	0.585559	3.52045	0.000430823	0.00597854	sprouty-related EVH1 domain containing 3
ENSMUSG00000043940	Wdfy3	335.828	2.05564	0.536603	3.83084	0.000127706	0.00208071	WD repeat and FYVE domain containing 3
ENSMUSG00000019891	Dcbld1	303.685	2.05429	0.37775	5.43822	5.38146e-08	1.81926e-06	discoidin, CUB and LCCL domain containing 1
ENSMUSG00000020696	Rffl	671.426	2.05072	0.287754	7.12664	1.02849e-12	7.51679e-11	ring finger and FYVE like domain containing protein
ENSMUSG00000047747	Rnf150	372.653	2.04913	0.402497	5.09104	3.56108e-07	1.03319e-05	ring finger protein 150
ENSMUSG00000036402	Gng12	723.519	2.0356	0.330336	6.16221	7.17379e-10	3.24598e-08	guanine nucleotide binding protein (G protein), gamma 12
ENSMUSG00000026923	Notch1	4313.91	2.03175	0.191141	10.6296	2.17109e-26	6.94206e-24	notch 1
ENSMUSG00000059994	Fcrl1	185.265	2.02394	0.381608	5.30372	1.13466e-07	3.64327e-06	Fc receptor-like 1
ENSMUSG00000029994	Anxa4	528.042	2.01846	0.307978	6.5539	5.60532e-11	3.08353e-09	annexin A4
ENSMUSG00000010307	Tmem86a	694.782	2.0149	0.664543	3.03201	0.00242932	0.0249066	transmembrane protein 86A
ENSMUSG00000047810	Ccdc88b	3764.92	2.00723	0.240525	8.34522	7.10819e-17	9.65455e-15	coiled-coil domain containing 88B
ENSMUSG00000029381	Shroom3	121.015	2.00135	0.664743	3.01071	0.00260636	0.0261796	shroom family member 3
ENSMUSG00000034164	Emid1	2312.89	1.9984	0.28617	6.98325	2.88424e-12	1.99402e-10	EMI domain containing 1
ENSMUSG00000034394	Lif	325.114	1.99492	0.42771	4.6642	3.09818e-06	7.64484e-05	leukemia inhibitory factor
ENSMUSG00000013846	St3gal1	1315.92	1.99135	0.251929	7.90442	2.69185e-15	3.06033e-13	ST3 beta-galactoside alpha-2,3-sialyltransferase 1
ENSMUSG00000028927	Padi2	2986.38	1.98818	0.228954	8.68377	3.82878e-18	5.44112e-16	peptidyl arginine deiminase, type II
ENSMUSG00000026922	Agpat2	206.18	1.98503	0.351037	5.65475	1.56076e-08	5.67644e-07	1-acylglycerol-3-phosphate O-acyltransferase 2 (lysophosphatidic acid acyltransferase, beta)
ENSMUSG00000026600	Soat1	581.082	1.98112	0.522925	3.78854	0.000151533	0.00241509	sterol O-acyltransferase 1
ENSMUSG00000046006	Gapt	109.294	1.97468	0.514255	3.83988	0.000123094	0.00201626	Grb2-binding adaptor, transmembrane
ENSMUSG00000022791	Tnk2	1879.17	1.97434	0.311345	6.34131	2.27822e-10	1.12071e-08	tyrosine kinase, non-receptor, 2
ENSMUSG00000102918	Pcdhgc3	610.517	1.9663	0.453829	4.33269	1.47296e-05	0.000305913	protocadherin gamma subfamily C, 3
ENSMUSG00000047793	Sned1	1358.78	1.96258	0.247613	7.92599	2.26335e-15	2.63166e-13	sushi, nidogen and EGF-like domains 1
ENSMUSG00000041836	Ptpre	460.68	1.96087	0.529355	3.70426	0.000212012	0.00323135	protein tyrosine phosphatase, receptor type, E
ENSMUSG00000000682	Cd52	3363.42	1.95507	0.326956	5.97962	2.23663e-09	9.43073e-08	CD52 antigen
ENSMUSG00000031786	Drc7	2529.23	1.94905	0.320522	6.08085	1.19547e-09	5.25732e-08	dynein regulatory complex subunit 7
ENSMUSG00000047867	Gimap6	2775.13	1.94804	0.431871	4.51071	6.4611e-06	0.000146694	GTPase, IMAP family member 6
ENSMUSG00000070504	Fcrl6	154.782	1.94329	0.581866	3.33975	0.00083853	0.0103788	Fc receptor-like 6
ENSMUSG00000037907	Ankrd13b	332.943	1.94124	0.641167	3.02767	0.0024645	0.0251163	ankyrin repeat domain 13b
ENSMUSG00000079481	Nhsl2	191.224	1.93994	0.420237	4.6163	3.90647e-06	9.39757e-05	NHS-like 2
ENSMUSG00000029304	Spp1	215.216	1.93971	0.614665	3.15571	0.00160107	0.0178067	secreted phosphoprotein 1
ENSMUSG00000020689	Itgb3	302.801	1.92924	0.61897	3.11686	0.00182789	0.0199109	integrin beta 3
ENSMUSG00000035105	Egln3	635.179	1.92701	0.477559	4.03512	5.45743e-05	0.000987743	egl-9 family hypoxia-inducible factor 3
ENSMUSG00000036528	Ppfibp2	126.321	1.92461	0.625461	3.0771	0.00209024	0.0222168	PTPRF interacting protein, binding protein 2 (liprin beta 2)
ENSMUSG00000034449	Dhrs11	342.472	1.91978	0.35384	5.42556	5.77745e-08	1.94884e-06	dehydrogenase/reductase (SDR family) member 11
ENSMUSG00000044583	Tlr7	369.148	1.91946	0.438297	4.37936	1.1903e-05	0.000253733	toll-like receptor 7
ENSMUSG00000031097	Tnni2	148.955	1.91796	0.490271	3.91205	9.15173e-05	0.00156241	troponin I, skeletal, fast 2
ENSMUSG00000002020	Ltbp2	99.9563	1.90596	0.487595	3.9089	9.27191e-05	0.00157766	latent transforming growth factor beta binding protein 2
ENSMUSG00000004266	Ptpn6	5578.41	1.90164	0.212847	8.93434	4.09629e-19	6.61788e-17	protein tyrosine phosphatase, non-receptor type 6
ENSMUSG00000030748	Il4ra	1366.24	1.90164	0.342569	5.55112	2.83849e-08	9.92372e-07	interleukin 4 receptor, alpha
ENSMUSG00000055485	Soga1	533.012	1.90016	0.432182	4.39666	1.09931e-05	0.000236406	suppressor of glucose, autophagy associated 1
ENSMUSG00000026842	Abl1	9705.66	1.89306	0.18942	9.99399	1.6193e-23	4.51872e-21	c-abl oncogene 1, non-receptor tyrosine kinase
ENSMUSG00000021624	Cd180	1152.23	1.89173	0.325193	5.81725	5.98236e-09	2.34228e-07	CD180 antigen
ENSMUSG00000070691	Runx3	1803.04	1.87893	0.224444	8.37148	5.69004e-17	7.79738e-15	runt related transcription factor 3
ENSMUSG00000043505	Gimap5	783.162	1.87344	0.400883	4.67328	2.9642e-06	7.36158e-05	GTPase, IMAP family member 5
ENSMUSG00000000184	Ccnd2	24905.5	1.86955	0.359031	5.2072	1.91709e-07	5.90834e-06	cyclin D2
ENSMUSG00000068923	Syt11	102.436	1.86466	0.622011	2.9978	0.00271939	0.0272436	synaptotagmin XI
ENSMUSG00000024401	Tnf	722.582	1.86119	0.405702	4.58758	4.4842e-06	0.000106209	tumor necrosis factor
ENSMUSG00000002058	Unc119	401.139	1.86095	0.288158	6.45809	1.06031e-10	5.49786e-09	unc-119 lipid binding chaperone
ENSMUSG00000031513	Leprotl1	808.021	1.85899	0.26729	6.95498	3.52614e-12	2.37365e-10	leptin receptor overlapping transcript-like 1
ENSMUSG00000078945	Naip2	242.027	1.85608	0.442568	4.19389	2.74209e-05	0.000535274	NLR family, apoptosis inhibitory protein 2
ENSMUSG00000022747	St3gal6	1094.21	1.85329	0.532451	3.48068	0.000500145	0.0067632	ST3 beta-galactoside alpha-2,3-sialyltransferase 6
ENSMUSG00000029470	P2rx4	266.869	1.85018	0.443194	4.17464	2.98456e-05	0.000578371	purinergic receptor P2X, ligand-gated ion channel 4
ENSMUSG00000025089	Gfra1	1991.83	1.84595	0.264929	6.96774	3.22081e-12	2.1873e-10	glial cell line derived neurotrophic factor family receptor alpha 1
ENSMUSG00000038633	Degs1	1077.59	1.84284	0.346973	5.31118	1.08916e-07	3.51924e-06	delta(4)-desaturase, sphingolipid 1
ENSMUSG00000037992	Rara	1376.66	1.83403	0.254417	7.20875	5.64682e-13	4.29047e-11	retinoic acid receptor, alpha
ENSMUSG00000039377	Hlx	138.634	1.83151	0.416788	4.39435	1.11106e-05	0.000237831	H2.0-like homeobox
ENSMUSG00000110266	Gm32742	248.404	1.82283	0.575119	3.16948	0.00152711	0.0171582	predicted gene, 32742
ENSMUSG00000110949	Nudt8	114.46	1.81876	0.471082	3.86081	0.00011301	0.00186905	nudix (nucleoside diphosphate linked moiety X)-type motif 8
ENSMUSG00000044813	Shb	595.05	1.81807	0.312947	5.80951	6.26576e-09	2.41625e-07	src homology 2 domain-containing transforming protein B
ENSMUSG00000053931	Cnn3	4828.41	1.81462	0.255395	7.10515	1.20193e-12	8.74279e-11	calponin 3, acidic
ENSMUSG00000034792	Gna15	1382.27	1.80698	0.252047	7.16924	7.5416e-13	5.59171e-11	guanine nucleotide binding protein, alpha 15
ENSMUSG00000020273	Papolg	2938.34	1.79529	0.275884	6.50742	7.64541e-11	4.07437e-09	poly(A) polymerase gamma
ENSMUSG00000021823	Vcl	1201.62	1.79458	0.363492	4.93704	7.93167e-07	2.20136e-05	vinculin
ENSMUSG00000022849	Hspbap1	169.028	1.78891	0.407071	4.39458	1.10989e-05	0.000237831	Hspb associated protein 1
ENSMUSG00000079418	Atg4a	895.266	1.78861	0.240689	7.43121	1.07613e-13	9.17578e-12	autophagy related 4A, cysteine peptidase
ENSMUSG00000017144	Rnd3	76.1659	1.78599	0.581531	3.07118	0.00213213	0.0225217	Rho family GTPase 3
ENSMUSG00000090996	NA	109.227	1.7835	0.620866	2.8726	0.00407107	0.0379053	NA
ENSMUSG00000033542	Arhgef5	217.688	1.78222	0.529594	3.36526	0.000764706	0.00969976	Rho guanine nucleotide exchange factor (GEF) 5
ENSMUSG00000031933	Izumo1r	160.09	1.78114	0.465785	3.82396	0.000131325	0.00213288	IZUMO1 receptor, JUNO
ENSMUSG00000033105	Lss	1017.91	1.77745	0.256787	6.92186	4.45754e-12	2.93624e-10	lanosterol synthase
ENSMUSG00000056515	Rab31	679.575	1.77506	0.302446	5.86903	4.3836e-09	1.75665e-07	RAB31, member RAS oncogene family
ENSMUSG00000049307	Fut4	369.116	1.76685	0.497401	3.55216	0.000382078	0.00539976	fucosyltransferase 4
ENSMUSG00000074212	Dnajb14	164.94	1.76165	0.397435	4.43255	9.31253e-06	0.000202162	DnaJ heat shock protein family (Hsp40) member B14
ENSMUSG00000043439	Epop	349.542	1.76156	0.409387	4.30292	1.68564e-05	0.000347732	elongin BC and polycomb repressive complex 2 associated protein
ENSMUSG00000040209	Zfp704	753.44	1.76084	0.249137	7.06775	1.57465e-12	1.12408e-10	zinc finger protein 704
ENSMUSG00000000782	Tcf7	211.331	1.75882	0.573045	3.06925	0.00214596	0.0226521	transcription factor 7, T cell specific
ENSMUSG00000024737	Slc15a3	422.068	1.75538	0.573577	3.06041	0.00221036	0.0231884	solute carrier family 15, member 3
ENSMUSG00000027351	Spred1	2310.4	1.75496	0.272221	6.44682	1.14219e-10	5.88266e-09	sprouty protein with EVH-1 domain 1, related sequence
ENSMUSG00000047996	Prrg1	63.3621	1.75014	0.616499	2.83884	0.00452786	0.0412669	proline rich Gla (G-carboxyglutamic acid) 1
ENSMUSG00000031827	Cotl1	3661.1	1.74688	0.286395	6.09954	1.06372e-09	4.73217e-08	coactosin-like 1 (Dictyostelium)
ENSMUSG00000021951	Eef1akmt1	129.885	1.73221	0.510142	3.39554	0.000684925	0.0088636	EEF1A alpha lysine methyltransferase 1
ENSMUSG00000040751	Lat2	321.616	1.7319	0.458443	3.77779	0.000158228	0.00249844	linker for activation of T cells family, member 2
ENSMUSG00000050271	Prag1	407.417	1.7196	0.464195	3.70448	0.000211821	0.00323135	PEAK1 related kinase activating pseudokinase 1
ENSMUSG00000015143	Actn1	1359.67	1.71796	0.470021	3.65506	0.000257119	0.00383878	actinin, alpha 1
ENSMUSG00000029919	Hpgds	103.032	1.71652	0.564939	3.03842	0.00237821	0.024512	hematopoietic prostaglandin D synthase
ENSMUSG00000079037	Prnp	1142.18	1.71646	0.234919	7.30661	2.73964e-13	2.20146e-11	prion protein
ENSMUSG00000035279	Ssc5d	1247.55	1.71635	0.422099	4.06622	4.77816e-05	0.000877216	scavenger receptor cysteine rich family, 5 domains
ENSMUSG00000026102	Inpp1	1270.71	1.71531	0.494742	3.46708	0.00052614	0.0070711	inositol polyphosphate-1-phosphatase
ENSMUSG00000062908	Acadm	1716.39	1.70849	0.494208	3.45704	0.00054615	0.00729531	acyl-Coenzyme A dehydrogenase, medium chain
ENSMUSG00000060568	Fam78b	401.59	1.7046	0.51344	3.31996	0.000900302	0.0109492	family with sequence similarity 78, member B
ENSMUSG00000049191	Rtl5	1111.04	1.70216	0.33773	5.04001	4.65505e-07	1.32552e-05	retrotransposon Gag like 5
ENSMUSG00000062995	Ica1	194.01	1.70116	0.461619	3.68521	0.000228516	0.00346225	islet cell autoantigen 1
ENSMUSG00000025372	Baiap2	621.892	1.69974	0.249445	6.8141	9.48527e-12	5.91788e-10	brain-specific angiogenesis inhibitor 1-associated protein 2
ENSMUSG00000028893	Sesn2	517.211	1.69374	0.371386	4.56058	5.10114e-06	0.000118805	sestrin 2
ENSMUSG00000049625	Tifab	4251.55	1.68786	0.384483	4.38994	1.1338e-05	0.000242362	TRAF-interacting protein with forkhead-associated domain, family member B
ENSMUSG00000027636	Sla2	155.833	1.68194	0.608335	2.76483	0.00569529	0.0492458	Src-like-adaptor 2
ENSMUSG00000000686	Abhd15	230.124	1.67841	0.512181	3.27698	0.00104923	0.0123874	abhydrolase domain containing 15
ENSMUSG00000026255	Efhd1	1744.56	1.67279	0.262978	6.36096	2.00497e-10	9.89462e-09	EF hand domain containing 1
ENSMUSG00000075408	Smim41	142.439	1.66837	0.504868	3.30456	0.000951256	0.011433	small integral membrane protein 41
ENSMUSG00000020732	Rab37	491.354	1.66235	0.378004	4.3977	1.09406e-05	0.000235838	RAB37, member RAS oncogene family
ENSMUSG00000039910	Cited2	5054.47	1.6547	0.364575	4.53871	5.65982e-06	0.000130824	Cbp/p300-interacting transactivator, with Glu/Asp-rich carboxy-terminal domain, 2
ENSMUSG00000026883	Dab2ip	662.066	1.65392	0.563205	2.93662	0.00331815	0.0321306	disabled 2 interacting protein
ENSMUSG00000031355	Arhgap6	93.3476	1.65275	0.546449	3.02452	0.00249026	0.0253442	Rho GTPase activating protein 6
ENSMUSG00000021725	Parp8	294.639	1.65119	0.323763	5.09999	3.39664e-07	9.91095e-06	poly (ADP-ribose) polymerase family, member 8
ENSMUSG00000026447	Pik3c2b	1074.61	1.63109	0.307777	5.29957	1.16073e-07	3.71919e-06	phosphatidylinositol-4-phosphate 3-kinase catalytic subunit type 2 beta
ENSMUSG00000036292	Gramd1c	105.055	1.6288	0.513246	3.17354	0.00150594	0.0169451	GRAM domain containing 1C
ENSMUSG00000024953	Prdx5	8143.93	1.62752	0.197239	8.2515	1.56414e-16	2.03444e-14	peroxiredoxin 5
ENSMUSG00000041801	Phlda3	582.674	1.62686	0.52778	3.08247	0.00205293	0.021896	pleckstrin homology like domain, family A, member 3
ENSMUSG00000000552	Zfp385a	904.794	1.62219	0.232431	6.97923	2.96793e-12	2.03356e-10	zinc finger protein 385A
ENSMUSG00000026094	Stk17b	3926.77	1.61208	0.258388	6.23898	4.40431e-10	2.05463e-08	serine/threonine kinase 17b (apoptosis-inducing)
ENSMUSG00000015340	Cybb	2101.98	1.59773	0.471298	3.39006	0.000698775	0.00898978	cytochrome b-245, beta polypeptide
ENSMUSG00000037169	Mycn	2898.25	1.59272	0.237617	6.70286	2.04383e-11	1.19728e-09	v-myc avian myelocytomatosis viral related oncogene, neuroblastoma derived
ENSMUSG00000020396	Nefh	913.521	1.58426	0.55507	2.85416	0.00431502	0.0397521	neurofilament, heavy polypeptide
ENSMUSG00000039783	Kmo	388.405	1.57984	0.344453	4.58654	4.50659e-06	0.000106575	kynurenine 3-monooxygenase (kynurenine 3-hydroxylase)
ENSMUSG00000032290	Ptpn9	978.143	1.57762	0.270941	5.82276	5.78824e-09	2.27207e-07	protein tyrosine phosphatase, non-receptor type 9
ENSMUSG00000035778	Ggta1	1209.27	1.56351	0.276467	5.65533	1.55545e-08	5.67056e-07	glycoprotein galactosyltransferase alpha 1, 3
ENSMUSG00000000409	Lck	3057.1	1.56128	0.230701	6.76755	1.30977e-11	7.97715e-10	lymphocyte protein tyrosine kinase
ENSMUSG00000023827	Agpat4	395.896	1.55947	0.310544	5.02173	5.12082e-07	1.44475e-05	1-acylglycerol-3-phosphate O-acyltransferase 4 (lysophosphatidic acid acyltransferase, delta)
ENSMUSG00000062753	AI413582	195.965	1.55206	0.424875	3.65298	0.000259216	0.00386632	expressed sequence AI413582
ENSMUSG00000041235	Chd7	491.13	1.545	0.32778	4.71354	2.43455e-06	6.13554e-05	chromodomain helicase DNA binding protein 7
ENSMUSG00000032377	Plscr4	185.51	1.54484	0.382306	4.04086	5.3255e-05	0.000965004	phospholipid scramblase 4
ENSMUSG00000050921	P2ry10	884.678	1.53754	0.430558	3.57105	0.000355559	0.00507168	purinergic receptor P2Y, G-protein coupled 10
ENSMUSG00000022184	Fbxo4	156.029	1.53722	0.433858	3.54314	0.000395393	0.005542	F-box protein 4
ENSMUSG00000032737	Inppl1	11168.9	1.53521	0.50236	3.056	0.00224308	0.0234515	inositol polyphosphate phosphatase-like 1
ENSMUSG00000063455	D630045J12Rik	807.504	1.53248	0.300666	5.09693	3.45199e-07	1.00533e-05	RIKEN cDNA D630045J12 gene
ENSMUSG00000028104	Polr3gl	637.563	1.53151	0.320695	4.77559	1.79184e-06	4.64548e-05	polymerase (RNA) III (DNA directed) polypeptide G like
ENSMUSG00000069892	9930111J21Rik2	1066.32	1.52904	0.362058	4.2232	2.40859e-05	0.000476994	RIKEN cDNA 9930111J21 gene 2
ENSMUSG00000041920	Slc16a6	1292.59	1.52903	0.277519	5.50963	3.59579e-08	1.23463e-06	solute carrier family 16 (monocarboxylic acid transporters), member 6
ENSMUSG00000033033	Calhm2	196.187	1.52701	0.455121	3.35517	0.000793167	0.00993919	calcium homeostasis modulator family member 2
ENSMUSG00000095115	Itpripl2	78.4815	1.52669	0.545285	2.79981	0.00511331	0.0453374	inositol 1,4,5-triphosphate receptor interacting protein-like 2
ENSMUSG00000010142	Tnfrsf13b	4140.3	1.52477	0.362552	4.20567	2.6031e-05	0.0005109	tumor necrosis factor receptor superfamily, member 13b
ENSMUSG00000023088	Abcc1	536.563	1.52432	0.386381	3.94512	7.97598e-05	0.00139425	ATP-binding cassette, sub-family C (CFTR/MRP), member 1
ENSMUSG00000036106	Prr5	979.291	1.52423	0.288948	5.27511	1.32677e-07	4.19861e-06	proline rich 5 (renal)
ENSMUSG00000034152	Exoc3	2625.27	1.51256	0.34904	4.33349	1.46763e-05	0.000305219	exocyst complex component 3
ENSMUSG00000022323	Rida	260.558	1.51061	0.417559	3.61773	0.000297204	0.00432748	reactive intermediate imine deaminase A homolog
ENSMUSG00000031604	Msmo1	1574.26	1.50676	0.285883	5.27053	1.36033e-07	4.29595e-06	methylsterol monoxygenase 1
ENSMUSG00000025429	Pstpip2	163.791	1.50628	0.449931	3.3478	0.00081455	0.0101228	proline-serine-threonine phosphatase-interacting protein 2
ENSMUSG00000060470	Adgrg3	3837.03	1.50043	0.330665	4.53762	5.68936e-06	0.000131111	adhesion G protein-coupled receptor G3
ENSMUSG00000032643	Fhl3	327.184	1.49979	0.34286	4.37434	1.218e-05	0.000258203	four and a half LIM domains 3
ENSMUSG00000110206	Flt3l	207.771	1.49935	0.375974	3.9879	6.66605e-05	0.00118141	FMS-like tyrosine kinase 3 ligand
ENSMUSG00000028737	Aldh4a1	478.355	1.4983	0.418623	3.57911	0.000344762	0.00494986	aldehyde dehydrogenase 4 family, member A1
ENSMUSG00000030084	Plxna1	4072.23	1.49713	0.288359	5.19191	2.08146e-07	6.35114e-06	plexin A1
ENSMUSG00000028041	Adam15	405.432	1.48922	0.355607	4.18783	2.8163e-05	0.000547841	a disintegrin and metallopeptidase domain 15 (metargidin)
ENSMUSG00000095457	NA	94.5075	1.48449	0.476943	3.11251	0.00185505	0.0201782	NA
ENSMUSG00000037922	Bank1	321.443	1.48347	0.460037	3.22467	0.00126118	0.0145977	B cell scaffold protein with ankyrin repeats 1
ENSMUSG00000028184	Adgrl2	1189.33	1.47918	0.350429	4.22106	2.43154e-05	0.000480918	adhesion G protein-coupled receptor L2
ENSMUSG00000000594	Gm2a	2990.83	1.47488	0.337516	4.3698	1.24362e-05	0.000262546	GM2 ganglioside activator protein
ENSMUSG00000056737	Capg	943.007	1.47275	0.359684	4.09456	4.22977e-05	0.000785939	capping protein (actin filament), gelsolin-like
ENSMUSG00000037548	H2-DMb2	276.184	1.46739	0.471531	3.11197	0.00185841	0.0202003	histocompatibility 2, class II, locus Mb2
ENSMUSG00000061086	Myl4	921.628	1.46055	0.326133	4.4784	7.52063e-06	0.000168008	myosin, light polypeptide 4
ENSMUSG00000032369	Plscr1	588.691	1.45989	0.34434	4.23966	2.23854e-05	0.000449113	phospholipid scramblase 1
ENSMUSG00000068105	Tnfrsf13c	1926.13	1.4572	0.438387	3.32401	0.000887324	0.010836	tumor necrosis factor receptor superfamily, member 13c
ENSMUSG00000021213	Akr1c13	476.618	1.45075	0.323504	4.48449	7.30879e-06	0.00016376	aldo-keto reductase family 1, member C13
ENSMUSG00000030691	Fchsd2	1167.16	1.44865	0.258726	5.59916	2.15396e-08	7.68813e-07	FCH and double SH3 domains 2
ENSMUSG00000018008	Cyth4	1413.84	1.4461	0.229005	6.31472	2.70643e-10	1.31867e-08	cytohesin 4
ENSMUSG00000049775	Tmsb4x	29471.7	1.43534	0.19115	7.50897	5.95946e-14	5.25666e-12	thymosin, beta 4, X chromosome
ENSMUSG00000039031	Arhgap18	1686.17	1.42663	0.22136	6.44481	1.15743e-10	5.94123e-09	Rho GTPase activating protein 18
ENSMUSG00000032413	Rasa2	825.695	1.4253	0.264258	5.39358	6.9068e-08	2.30447e-06	RAS p21 protein activator 2
ENSMUSG00000011267	Zfp296	225.145	1.41647	0.429227	3.30004	0.000966702	0.0115823	zinc finger protein 296
ENSMUSG00000003154	Foxj2	342.106	1.41617	0.393342	3.60036	0.00031778	0.00460121	forkhead box J2
ENSMUSG00000042644	Itpr3	7824.96	1.40948	0.202765	6.9513	3.61935e-12	2.42575e-10	inositol 1,4,5-triphosphate receptor 3
ENSMUSG00000032849	Abcc4	947.184	1.39637	0.255827	5.45823	4.80892e-08	1.63291e-06	ATP-binding cassette, sub-family C (CFTR/MRP), member 4
ENSMUSG00000002083	Bbc3	896.475	1.39405	0.315551	4.41783	9.96962e-06	0.000216121	BCL2 binding component 3
ENSMUSG00000038811	Gngt2	1149.69	1.38854	0.27535	5.04282	4.58716e-07	1.30862e-05	guanine nucleotide binding protein (G protein), gamma transducing activity polypeptide 2
ENSMUSG00000005583	Mef2c	5255.26	1.38523	0.434945	3.18483	0.00144838	0.0164178	myocyte enhancer factor 2C
ENSMUSG00000018507	Trpv2	1120.79	1.38128	0.218815	6.31255	2.74482e-10	1.33315e-08	transient receptor potential cation channel, subfamily V, member 2
ENSMUSG00000074785	Plxnc1	391.799	1.37972	0.283212	4.87168	1.10651e-06	3.00048e-05	plexin C1
ENSMUSG00000000673	Haao	554.088	1.37806	0.329993	4.17602	2.96647e-05	0.000575593	3-hydroxyanthranilate 3,4-dioxygenase
ENSMUSG00000071855	Ccdc112	91.8105	1.37373	0.480672	2.85794	0.00426403	0.0393295	coiled-coil domain containing 112
ENSMUSG00000041954	Tnfrsf18	301.844	1.36855	0.320953	4.26403	2.00773e-05	0.000407062	tumor necrosis factor receptor superfamily, member 18
ENSMUSG00000027007	Itprid2	1352.37	1.35935	0.223884	6.07166	1.26595e-09	5.50521e-08	ITPR interacting domain containing 2
ENSMUSG00000025825	Iscu	1331	1.35664	0.330942	4.09931	4.14379e-05	0.000772769	iron-sulfur cluster assembly enzyme
ENSMUSG00000001630	Stk38l	991.35	1.35571	0.471065	2.87797	0.00400246	0.0374043	serine/threonine kinase 38 like
ENSMUSG00000020570	Sypl	2079.01	1.35491	0.228841	5.92077	3.20443e-09	1.31502e-07	synaptophysin-like protein
ENSMUSG00000030103	Bhlhe40	311.125	1.35483	0.388608	3.48637	0.000489629	0.00665028	basic helix-loop-helix family, member e40
ENSMUSG00000038437	Mllt6	1931.22	1.35141	0.235197	5.74586	9.14537e-09	3.43186e-07	myeloid/lymphoid or mixed-lineage leukemia; translocated to, 6
ENSMUSG00000034868	Myl12b	2276.71	1.3501	0.204482	6.60252	4.04229e-11	2.27256e-09	myosin, light chain 12B, regulatory
ENSMUSG00000028270	Gbp2	2734.15	1.34757	0.421616	3.19621	0.00139247	0.0158425	guanylate binding protein 2
ENSMUSG00000020538	Srebf1	3706.71	1.3433	0.308373	4.35607	1.3242e-05	0.000277931	sterol regulatory element binding transcription factor 1
ENSMUSG00000041132	N4bp2l1	870.65	1.34074	0.318829	4.20519	2.6086e-05	0.000511326	NEDD4 binding protein 2-like 1
ENSMUSG00000037251	Pomk	216.544	1.34011	0.358811	3.73487	0.000187816	0.00290584	protein-O-mannose kinase
ENSMUSG00000019564	Arid3a	1681.75	1.33901	0.401051	3.33874	0.000841586	0.0103915	AT rich interactive domain 3A (BRIGHT-like)
ENSMUSG00000062175	Tgif2	260.652	1.33374	0.380263	3.50741	0.000452498	0.00621749	TGFB-induced factor homeobox 2
ENSMUSG00000004637	Wwox	198.227	1.33304	0.3959	3.36711	0.000759604	0.00964301	WW domain-containing oxidoreductase
ENSMUSG00000025959	Klf7	527.399	1.31834	0.433031	3.04445	0.00233107	0.0241087	Kruppel-like factor 7 (ubiquitous)
ENSMUSG00000024986	Hhex	2489.75	1.31802	0.202948	6.49438	8.3374e-11	4.42777e-09	hematopoietically expressed homeobox
ENSMUSG00000046658	Zfp316	208.355	1.3171	0.465845	2.82733	0.00469378	0.0424663	zinc finger protein 316
ENSMUSG00000002565	Scin	184.907	1.31169	0.361162	3.63186	0.000281387	0.00414068	scinderin
ENSMUSG00000038393	Txnip	9342.82	1.31055	0.346724	3.77979	0.000156959	0.00248351	thioredoxin interacting protein
ENSMUSG00000031974	Abcb10	308.883	1.30847	0.332652	3.93346	8.37327e-05	0.00144235	ATP-binding cassette, sub-family B (MDR/TAP), member 10
ENSMUSG00000008475	Arpc5	11473.1	1.30609	0.195942	6.66569	2.63427e-11	1.51426e-09	actin related protein 2/3 complex, subunit 5
ENSMUSG00000069874	Irgm2	518.611	1.29302	0.346382	3.73295	0.000189253	0.00292219	immunity-related GTPase family M member 2
ENSMUSG00000032300	1700017B05Rik	3489.17	1.29254	0.205737	6.28247	3.33242e-10	1.58839e-08	RIKEN cDNA 1700017B05 gene
ENSMUSG00000045038	Prkce	2668.41	1.29251	0.256644	5.03618	4.74907e-07	1.34729e-05	protein kinase C, epsilon
ENSMUSG00000033386	Frrs1	465.102	1.28951	0.381369	3.38128	0.000721502	0.00922033	ferric-chelate reductase 1
ENSMUSG00000076752	Trgc2	10198.7	1.28932	0.215919	5.97133	2.35333e-09	9.86854e-08	T cell receptor gamma, constant 2
ENSMUSG00000020108	Ddit4	2797.12	1.28871	0.207981	6.19627	5.7817e-10	2.65681e-08	DNA-damage-inducible transcript 4
ENSMUSG00000026090	Cracdl	420.907	1.27016	0.40618	3.12708	0.00176553	0.0193276	capping protein inhibiting regulator of actin like
ENSMUSG00000024300	Myo1f	309.588	1.26836	0.350401	3.61974	0.000294895	0.00429825	myosin IF
ENSMUSG00000002250	Ppard	527.541	1.26823	0.356744	3.55502	0.000377951	0.00535128	peroxisome proliferator activator receptor delta
ENSMUSG00000018381	Abi3	1113.77	1.26128	0.421009	2.99585	0.00273679	0.0274001	ABI family member 3
ENSMUSG00000020415	Pttg1	273.746	1.25771	0.344614	3.64962	0.00026263	0.00390208	pituitary tumor-transforming gene 1
ENSMUSG00000001995	Sipa1l2	356.221	1.25691	0.407215	3.0866	0.0020246	0.0216691	signal-induced proliferation-associated 1 like 2
ENSMUSG00000019302	Atp6v0a1	330.412	1.25352	0.418579	2.99471	0.00274704	0.0274668	ATPase, H+ transporting, lysosomal V0 subunit A1
ENSMUSG00000028709	Mob3c	293.173	1.24922	0.375022	3.33105	0.000865181	0.0106282	MOB kinase activator 3C
ENSMUSG00000020610	Amz2	733.291	1.24921	0.265849	4.69894	2.6151e-06	6.54757e-05	archaelysin family metallopeptidase 2
ENSMUSG00000042073	Abhd14b	140.53	1.24892	0.418821	2.982	0.00286374	0.0283932	abhydrolase domain containing 14b
ENSMUSG00000045294	Insig1	1915.66	1.24448	0.431826	2.88189	0.00395292	0.0371425	insulin induced gene 1
ENSMUSG00000026193	Fn1	270.611	1.24445	0.326743	3.80863	0.000139737	0.00225281	fibronectin 1
ENSMUSG00000037466	Tedc1	1972.51	1.24367	0.315537	3.94143	8.09966e-05	0.00140309	tubulin epsilon and delta complex 1
ENSMUSG00000030102	Itpr1	3214.39	1.24362	0.349699	3.55626	0.000376168	0.00533095	inositol 1,4,5-trisphosphate receptor 1
ENSMUSG00000074305	Peak1	366.078	1.24287	0.326734	3.80391	0.000142432	0.00228915	pseudopodium-enriched atypical kinase 1
ENSMUSG00000026395	Ptprc	9011.82	1.22992	0.293134	4.19576	2.71962e-05	0.00053173	protein tyrosine phosphatase, receptor type, C
ENSMUSG00000025920	Stau2	627.047	1.22979	0.342738	3.58812	0.000333076	0.00480004	staufen double-stranded RNA binding protein 2
ENSMUSG00000008318	Relt	1480.92	1.22892	0.339248	3.62248	0.000291792	0.0042733	RELT tumor necrosis factor receptor
ENSMUSG00000063172	Hspb11	184.01	1.22656	0.379362	3.2332	0.0012241	0.0142114	heat shock protein family B (small), member 11
ENSMUSG00000074064	Mlycd	289.911	1.22622	0.319253	3.84089	0.000122587	0.00201012	malonyl-CoA decarboxylase
ENSMUSG00000042082	Arsb	1687.91	1.22397	0.379868	3.2221	0.00127254	0.0146849	arylsulfatase B
ENSMUSG00000030788	Rnf141	1533.37	1.21906	0.295393	4.12692	3.67657e-05	0.000698365	ring finger protein 141
ENSMUSG00000024013	Fgd2	4306.12	1.21756	0.208544	5.83838	5.27104e-09	2.07969e-07	FYVE, RhoGEF and PH domain containing 2
ENSMUSG00000022489	Pde1b	1650.47	1.21646	0.363647	3.34517	0.000822321	0.0102029	phosphodiesterase 1B, Ca2+-calmodulin dependent
ENSMUSG00000021947	Cryl1	280.844	1.20986	0.382397	3.16389	0.00155676	0.0174275	crystallin, lambda 1
ENSMUSG00000032193	Ldlr	2555.72	1.20964	0.305954	3.95366	7.69659e-05	0.00135003	low density lipoprotein receptor
ENSMUSG00000022793	B4galt4	949.067	1.20688	0.228545	5.2807	1.28691e-07	4.10059e-06	UDP-Gal:betaGlcNAc beta 1,4-galactosyltransferase, polypeptide 4
ENSMUSG00000020227	Irak3	604.103	1.20371	0.318143	3.78356	0.000154601	0.00245379	interleukin-1 receptor-associated kinase 3
ENSMUSG00000038141	Tmem181a	466.851	1.19888	0.387284	3.09562	0.00196402	0.0211239	transmembrane protein 181A
ENSMUSG00000048249	Crebrf	1111.33	1.19535	0.344837	3.46644	0.000527408	0.0070711	CREB3 regulatory factor
ENSMUSG00000034833	Tespa1	507.415	1.1934	0.258668	4.61364	3.95683e-06	9.47416e-05	thymocyte expressed, positive selection associated 1
ENSMUSG00000021928	Ebpl	244.375	1.19335	0.428544	2.78466	0.0053584	0.0469245	emopamil binding protein-like
ENSMUSG00000078202	Nrarp	796.645	1.18983	0.265982	4.47337	7.69961e-06	0.000171515	Notch-regulated ankyrin repeat protein
ENSMUSG00000106847	Peg13	748.755	1.18789	0.272455	4.35994	1.30098e-05	0.000273903	paternally expressed 13
ENSMUSG00000008398	Elk3	1172.13	1.18608	0.245843	4.82453	1.40333e-06	3.73282e-05	ELK3, member of ETS oncogene family
ENSMUSG00000022468	Endou	630.455	1.18561	0.428993	2.76372	0.00571474	0.0493584	endonuclease, polyU-specific
ENSMUSG00000026814	Eng	2994.68	1.18024	0.336042	3.51219	0.000444427	0.00613405	endoglin
ENSMUSG00000004085	Map3k20	1318.21	1.17946	0.316964	3.72113	0.000198335	0.00305604	mitogen-activated protein kinase kinase kinase 20
ENSMUSG00000010406	Mrpl52	833.359	1.17796	0.314019	3.75123	0.00017597	0.00274067	mitochondrial ribosomal protein L52
ENSMUSG00000036622	Atp13a2	8050.35	1.1752	0.198652	5.91586	3.30144e-09	1.34762e-07	ATPase type 13A2
ENSMUSG00000003644	Rps6ka1	1337.47	1.17404	0.215543	5.44691	5.12528e-08	1.73649e-06	ribosomal protein S6 kinase polypeptide 1
ENSMUSG00000020326	Ccng1	7014.44	1.17224	0.38688	3.02999	0.00244562	0.0250074	cyclin G1
ENSMUSG00000032577	Mapkapk3	1117.76	1.14696	0.279969	4.09674	4.19013e-05	0.000780462	mitogen-activated protein kinase-activated protein kinase 3
ENSMUSG00000026843	Fubp3	865.525	1.14587	0.308235	3.71752	0.000201188	0.00308783	far upstream element (FUSE) binding protein 3
ENSMUSG00000005897	Nr2c1	204.006	1.14538	0.369436	3.10034	0.00193301	0.0208341	nuclear receptor subfamily 2, group C, member 1
ENSMUSG00000027200	Sema6d	2130.42	1.14156	0.238018	4.79613	1.61757e-06	4.27306e-05	sema domain, transmembrane domain (TM), and cytoplasmic domain, (semaphorin) 6D
ENSMUSG00000045322	Tlr9	684.927	1.13431	0.280475	4.04424	5.24942e-05	0.000954598	toll-like receptor 9
ENSMUSG00000022075	Rhobtb2	1218.17	1.13194	0.234354	4.83004	1.36503e-06	3.64357e-05	Rho-related BTB domain containing 2
ENSMUSG00000093930	Hmgcs1	3565.06	1.13031	0.223392	5.05974	4.19826e-07	1.20214e-05	3-hydroxy-3-methylglutaryl-Coenzyme A synthase 1
ENSMUSG00000020021	Fgd6	759.66	1.12279	0.299606	3.74754	0.000178576	0.00277127	FYVE, RhoGEF and PH domain containing 6
ENSMUSG00000024851	Pitpnm1	1597.72	1.12057	0.274118	4.0879	4.35303e-05	0.000806887	phosphatidylinositol transfer protein, membrane-associated 1
ENSMUSG00000002910	Arrdc2	264.185	1.11539	0.369486	3.01876	0.00253808	0.0256786	arrestin domain containing 2
ENSMUSG00000063889	Crem	270.598	1.11431	0.318236	3.50151	0.000462637	0.00633412	cAMP responsive element modulator
ENSMUSG00000037722	Gnpnat1	687.58	1.11183	0.30638	3.62892	0.000284612	0.00418412	glucosamine-phosphate N-acetyltransferase 1
ENSMUSG00000028460	Sit1	790.927	1.11062	0.311212	3.56868	0.000358778	0.00510839	suppression inducing transmembrane adaptor 1
ENSMUSG00000024955	Esrra	1043.19	1.10305	0.274524	4.01805	5.86812e-05	0.00105461	estrogen related receptor, alpha
ENSMUSG00000026797	Stxbp1	1343.16	1.1022	0.259098	4.25398	2.10004e-05	0.000422984	syntaxin binding protein 1
ENSMUSG00000026698	Pigc	374.418	1.09783	0.368776	2.97695	0.0029113	0.0287533	phosphatidylinositol glycan anchor biosynthesis, class C
ENSMUSG00000017929	B4galt5	1599.63	1.09772	0.312603	3.51154	0.000445515	0.00614354	UDP-Gal:betaGlcNAc beta 1,4-galactosyltransferase, polypeptide 5
ENSMUSG00000022353	Mtss1	3621.64	1.09655	0.38893	2.81941	0.00481127	0.0433099	MTSS I-BAR domain containing 1
ENSMUSG00000053768	Chchd3	2785.98	1.09544	0.204496	5.35677	8.47245e-08	2.7726e-06	coiled-coil-helix-coiled-coil-helix domain containing 3
ENSMUSG00000036941	Elac1	246.938	1.09469	0.354933	3.0842	0.002041	0.0218039	elaC ribonuclease Z 1
ENSMUSG00000073684	Faap20	327.129	1.09322	0.374884	2.91616	0.0035437	0.0340142	Fanconi anemia core complex associated protein 20
ENSMUSG00000036225	Kctd1	259.293	1.091	0.382047	2.85567	0.00429457	0.0395874	potassium channel tetramerisation domain containing 1
ENSMUSG00000039745	Htatip2	442.793	1.08706	0.324133	3.35376	0.00079722	0.00994775	HIV-1 Tat interactive protein 2
ENSMUSG00000004451	Ralb	711.351	1.0852	0.243923	4.44893	8.63003e-06	0.00018922	v-ral simian leukemia viral oncogene B
ENSMUSG00000037573	Tob1	296.075	1.08089	0.315003	3.43136	0.000600556	0.00790194	transducer of ErbB-2.1
ENSMUSG00000059743	Fdps	2488.79	1.0785	0.204255	5.2802	1.29045e-07	4.10059e-06	farnesyl diphosphate synthetase
ENSMUSG00000027134	Lpcat4	315.862	1.07752	0.371234	2.90252	0.00370168	0.035244	lysophosphatidylcholine acyltransferase 4
ENSMUSG00000036067	Slc2a6	502.658	1.07471	0.259991	4.13365	3.57042e-05	0.000682427	solute carrier family 2 (facilitated glucose transporter), member 6
ENSMUSG00000031988	Vps26b	746.463	1.07372	0.327472	3.27881	0.00104247	0.0123253	VPS26 retromer complex component B
ENSMUSG00000039163	Cmc1	237.227	1.07282	0.326602	3.28478	0.00102061	0.0121241	COX assembly mitochondrial protein 1
ENSMUSG00000006494	Pdk1	4191.92	1.07206	0.245026	4.37527	1.21281e-05	0.000257458	pyruvate dehydrogenase kinase, isoenzyme 1
ENSMUSG00000022214	Dcaf11	1928.78	1.0718	0.313134	3.42281	0.000619771	0.00813013	DDB1 and CUL4 associated factor 11
ENSMUSG00000028530	Jak1	6821.56	1.06991	0.18641	5.73955	9.49304e-09	3.54499e-07	Janus kinase 1
ENSMUSG00000072772	Grcc10	1901.84	1.06669	0.322896	3.30351	0.000954825	0.0114669	gene rich cluster, C10 gene
ENSMUSG00000018819	Lsp1	4355.13	1.06372	0.257574	4.12977	3.63134e-05	0.000691487	lymphocyte specific 1
ENSMUSG00000021998	Lcp1	19411.9	1.06153	0.268776	3.9495	7.83152e-05	0.00137056	lymphocyte cytosolic protein 1
ENSMUSG00000072825	Cep170b	1134.14	1.05739	0.249512	4.23782	2.25704e-05	0.000451644	centrosomal protein 170B
ENSMUSG00000041625	Ggact	363.73	1.05331	0.372563	2.82721	0.00469556	0.0424663	gamma-glutamylamine cyclotransferase
ENSMUSG00000031642	Sh3rf1	662.539	1.0512	0.308587	3.40651	0.000657991	0.00852943	SH3 domain containing ring finger 1
ENSMUSG00000031934	Panx1	1680.41	1.05026	0.255914	4.10396	4.06145e-05	0.000759258	pannexin 1
ENSMUSG00000009681	Bcr	4962.68	1.04854	0.229159	4.57559	4.74884e-06	0.000111616	BCR activator of RhoGEF and GTPase
ENSMUSG00000003228	Grk5	284.166	1.04773	0.345096	3.03607	0.00239684	0.0246559	G protein-coupled receptor kinase 5
ENSMUSG00000039157	Fam102a	271.238	1.04477	0.35217	2.96666	0.00301054	0.0295623	family with sequence similarity 102, member A
ENSMUSG00000027634	Ndrg3	971.288	1.04415	0.299201	3.4898	0.000483377	0.00658285	N-myc downstream regulated gene 3
ENSMUSG00000027340	Slc23a2	1044.53	1.0419	0.30383	3.42922	0.000605311	0.00794723	solute carrier family 23 (nucleobase transporters), member 2
ENSMUSG00000066043	Phactr4	1443.09	1.03961	0.293755	3.53905	0.000401573	0.00561382	phosphatase and actin regulator 4
ENSMUSG00000074272	Ceacam1	1400.05	1.03827	0.240803	4.31172	1.61993e-05	0.000335076	carcinoembryonic antigen-related cell adhesion molecule 1
ENSMUSG00000034614	Pik3ip1	1125.57	1.0358	0.256324	4.04096	5.32327e-05	0.000965004	phosphoinositide-3-kinase interacting protein 1
ENSMUSG00000020978	Klhdc2	1413.32	1.03411	0.345843	2.99012	0.00278864	0.0278103	kelch domain containing 2
ENSMUSG00000001467	Cyp51	3069.66	1.03361	0.225094	4.59189	4.39246e-06	0.000104358	cytochrome P450, family 51
ENSMUSG00000013707	Tnfaip8l2	400.312	1.03281	0.306064	3.37449	0.000739535	0.00942723	tumor necrosis factor, alpha-induced protein 8-like 2
ENSMUSG00000034342	Cbl	6287.05	1.03183	0.263814	3.9112	9.1838e-05	0.00156446	Casitas B-lineage lymphoma
ENSMUSG00000028581	Laptm5	11665.2	1.02905	0.340257	3.02433	0.00249181	0.0253442	lysosomal-associated protein transmembrane 5
ENSMUSG00000033065	Pfkm	482.933	1.02713	0.32188	3.19104	0.00141761	0.0160928	phosphofructokinase, muscle
ENSMUSG00000039512	Uhrf1bp1	495.505	1.02699	0.292839	3.50701	0.000453168	0.00622112	UHRF1 (ICBP90) binding protein 1
ENSMUSG00000001588	Acap1	5096.96	1.0258	0.189519	5.41263	6.21066e-08	2.0858e-06	ArfGAP with coiled-coil, ankyrin repeat and PH domains 1
ENSMUSG00000026781	Acbd5	1076.39	1.02537	0.300902	3.40765	0.000655247	0.00851544	acyl-Coenzyme A binding domain containing 5
ENSMUSG00000028613	Lrp8	649.619	1.02438	0.316331	3.23831	0.00120239	0.0140124	low density lipoprotein receptor-related protein 8, apolipoprotein e receptor
ENSMUSG00000030729	Pgm2l1	1832.11	1.02423	0.230088	4.45148	8.52815e-06	0.000187253	phosphoglucomutase 2-like 1
ENSMUSG00000032018	Sc5d	1145.73	1.02404	0.334024	3.06577	0.00217108	0.0228856	sterol-C5-desaturase
ENSMUSG00000118012	NA	918.671	1.02244	0.273791	3.73439	0.000188173	0.00290843	NA
ENSMUSG00000040813	Tex264	451.119	1.0201	0.285433	3.57388	0.000351724	0.005031	testis expressed gene 264
ENSMUSG00000002111	Spi1	1565.22	1.01808	0.250968	4.05661	4.97893e-05	0.000911362	spleen focus forming virus (SFFV) proviral integration oncogene
ENSMUSG00000028617	Lrrc42	756.16	1.01703	0.300599	3.38335	0.000716083	0.00916635	leucine rich repeat containing 42
ENSMUSG00000017009	Sdc4	8067.57	1.01602	0.292361	3.47524	0.000510401	0.0068958	syndecan 4
ENSMUSG00000020553	Pctp	1009.69	1.01048	0.227186	4.4478	8.6755e-06	0.000189945	phosphatidylcholine transfer protein
ENSMUSG00000041439	Mfsd6	828.556	1.00764	0.234877	4.29007	1.78614e-05	0.000365516	major facilitator superfamily domain containing 6
ENSMUSG00000072235	Tuba1a	2981.07	1.00631	0.207347	4.85326	1.2145e-06	3.27596e-05	tubulin, alpha 1A
ENSMUSG00000040820	Hlcs	299.741	1.00015	0.301557	3.31663	0.000911112	0.0110543	holocarboxylase synthetase (biotin- [propriony-Coenzyme A-carboxylase (ATP-hydrolysing)] ligase)
ENSMUSG00000000538	Tom1l2	514.863	-1.00329	0.317164	-3.16331	0.00155987	0.0174496	target of myb1-like 2 (chicken)
ENSMUSG00000043263	Ifi209	3071.07	-1.00648	0.320554	-3.13983	0.00169045	0.0186253	interferon activated gene 209
ENSMUSG00000008036	Ap2s1	2793.06	-1.01046	0.195176	-5.17719	2.25254e-07	6.81892e-06	adaptor-related protein complex 2, sigma 1 subunit
ENSMUSG00000074476	Spc24	1306.44	-1.01234	0.240338	-4.21217	2.52933e-05	0.000498334	SPC24, NDC80 kinetochore complex component, homolog (S. cerevisiae)
ENSMUSG00000023009	Nckap5l	273.902	-1.01327	0.336079	-3.01499	0.00256986	0.0258637	NCK-associated protein 5-like
ENSMUSG00000037991	Rmi2	1080.56	-1.01407	0.366538	-2.76662	0.00566403	0.0491611	RecQ mediated genome instability 2
ENSMUSG00000021123	Rdh12	319.593	-1.01635	0.365832	-2.77818	0.0054664	0.0476966	retinol dehydrogenase 12
ENSMUSG00000001053	N4bp3	886.879	-1.01667	0.341308	-2.97876	0.00289421	0.0286213	NEDD4 binding protein 3
ENSMUSG00000095105	Edaradd	601.832	-1.01755	0.35063	-2.90206	0.00370715	0.0352628	EDAR (ectodysplasin-A receptor)-associated death domain
ENSMUSG00000034471	Caskin2	351.871	-1.01936	0.296983	-3.43238	0.000598306	0.007883	CASK-interacting protein 2
ENSMUSG00000070808	Bicra	1845.22	-1.02288	0.223164	-4.58355	4.57139e-06	0.00010761	BRD4 interacting chromatin remodeling complex associated protein
ENSMUSG00000104413	Gm37065	278.354	-1.02458	0.334499	-3.06302	0.00219116	0.0230218	predicted gene, 37065
ENSMUSG00000020577	Tspan13	10570.9	-1.02836	0.306332	-3.357	0.000787938	0.0098882	tetraspanin 13
ENSMUSG00000067567	Hdac8	447.905	-1.03023	0.288347	-3.57289	0.000353064	0.00504546	histone deacetylase 8
ENSMUSG00000110195	Pde2a	10564.6	-1.03273	0.258419	-3.99635	6.43261e-05	0.001148	phosphodiesterase 2A, cGMP-stimulated
ENSMUSG00000023072	Cep89	627.98	-1.03566	0.264125	-3.92111	8.81419e-05	0.0015149	centrosomal protein 89
ENSMUSG00000038564	Ift172	705.538	-1.03778	0.325898	-3.18438	0.00145066	0.0164315	intraflagellar transport 172
ENSMUSG00000030872	Gga2	2753.12	-1.03795	0.308583	-3.36359	0.000769358	0.00974839	golgi associated, gamma adaptin ear containing, ARF binding protein 2
ENSMUSG00000038587	Akap12	7355.77	-1.0396	0.226124	-4.59747	4.27656e-06	0.000101762	A kinase (PRKA) anchor protein (gravin) 12
ENSMUSG00000001741	Il16	4072.6	-1.04214	0.266015	-3.91758	8.94407e-05	0.00153378	interleukin 16
ENSMUSG00000039178	Tbc1d19	207.66	-1.04312	0.36197	-2.88178	0.00395432	0.0371425	TBC1 domain family, member 19
ENSMUSG00000052446	Zfp961	1844.81	-1.04736	0.208381	-5.02616	5.00387e-07	1.41696e-05	zinc finger protein 961
ENSMUSG00000028832	Stmn1	11774	-1.05	0.198651	-5.28564	1.25267e-07	4.0054e-06	stathmin 1
ENSMUSG00000036599	Chst12	781.81	-1.05088	0.253283	-4.14906	3.33842e-05	0.000641277	carbohydrate sulfotransferase 12
ENSMUSG00000023087	Noct	1596.74	-1.05417	0.310597	-3.39402	0.000688748	0.00889059	nocturnin
ENSMUSG00000021190	Lgmn	463.047	-1.05789	0.358392	-2.95176	0.00315972	0.0308103	legumain
ENSMUSG00000023942	Slc29a1	4825.21	-1.05994	0.237041	-4.47154	7.76592e-06	0.000172491	solute carrier family 29 (nucleoside transporters), member 1
ENSMUSG00000038797	Zscan2	177.221	-1.06063	0.367137	-2.88893	0.0038656	0.0364655	zinc finger and SCAN domain containing 2
ENSMUSG00000040669	Phc1	805.587	-1.07023	0.365726	-2.92631	0.00343013	0.0330066	polyhomeotic 1
ENSMUSG00000070605	Zfp992	317.413	-1.07688	0.343746	-3.13277	0.00173162	0.0189872	zinc finger protein 992
ENSMUSG00000025041	Nt5c2	1254.52	-1.07799	0.222299	-4.8493	1.23901e-06	3.32453e-05	5'-nucleotidase, cytosolic II
ENSMUSG00000112980	D430020J02Rik	257.726	-1.09105	0.325309	-3.3539	0.000796816	0.00994775	RIKEN cDNA D430020J02 gene
ENSMUSG00000039981	Zc3h12d	474.387	-1.09417	0.325313	-3.36343	0.00076981	0.00974839	zinc finger CCCH type containing 12D
ENSMUSG00000037628	Cdkn3	558.41	-1.10102	0.260212	-4.23124	2.32401e-05	0.000462633	cyclin-dependent kinase inhibitor 3
ENSMUSG00000042063	Zfp386	729.006	-1.10799	0.245899	-4.50586	6.61061e-06	0.000149866	zinc finger protein 386 (Kruppel-like)
ENSMUSG00000022364	Tbc1d31	796.831	-1.11353	0.302919	-3.67602	0.000236905	0.00358229	TBC1 domain family, member 31
ENSMUSG00000053644	Aldh7a1	255.434	-1.12469	0.362963	-3.09863	0.00194416	0.0209249	aldehyde dehydrogenase family 7, member A1
ENSMUSG00000030946	Lhpp	277.157	-1.13151	0.407755	-2.77498	0.00552056	0.0481363	phospholysine phosphohistidine inorganic pyrophosphate phosphatase
ENSMUSG00000064215	Ifi27	1083.46	-1.13236	0.239204	-4.73387	2.2028e-06	5.60672e-05	interferon, alpha-inducible protein 27
ENSMUSG00000038502	Ptov1	847.127	-1.138	0.248032	-4.5881	4.47299e-06	0.000106107	prostate tumor over expressed gene 1
ENSMUSG00000019916	P4ha1	1834.12	-1.14445	0.219946	-5.20331	1.95772e-07	6.02146e-06	procollagen-proline, 2-oxoglutarate 4-dioxygenase (proline 4-hydroxylase), alpha 1 polypeptide
ENSMUSG00000041096	Tspyl2	487.902	-1.14616	0.346297	-3.30975	0.000933785	0.0112937	TSPY-like 2
ENSMUSG00000054733	Msra	585.436	-1.15514	0.24918	-4.63574	3.55655e-06	8.62338e-05	methionine sulfoxide reductase A
ENSMUSG00000027394	Ttl	150.726	-1.15689	0.405583	-2.85241	0.00433894	0.0399485	tubulin tyrosine ligase
ENSMUSG00000037795	N4bp2	9122.48	-1.15863	0.401956	-2.88248	0.00394559	0.037106	NEDD4 binding protein 2
ENSMUSG00000051768	Xrcc1	3003.79	-1.16021	0.213899	-5.42413	5.82384e-08	1.96018e-06	X-ray repair complementing defective repair in Chinese hamster cells 1
ENSMUSG00000044252	Osbpl1a	924.829	-1.16639	0.244179	-4.77679	1.78119e-06	4.63888e-05	oxysterol binding protein-like 1A
ENSMUSG00000073096	Lrrc61	321.884	-1.16682	0.380809	-3.06407	0.0021835	0.0229693	leucine rich repeat containing 61
ENSMUSG00000037966	Ninj1	427.114	-1.16935	0.345206	-3.38739	0.000705614	0.00904742	ninjurin 1
ENSMUSG00000026113	Inpp4a	188.383	-1.17534	0.374611	-3.1375	0.00170398	0.0187609	inositol polyphosphate-4-phosphatase, type I
ENSMUSG00000037860	Aim2	325.64	-1.17948	0.378256	-3.11819	0.00181963	0.019835	absent in melanoma 2
ENSMUSG00000059479	B3gnt8	1905.04	-1.18587	0.385561	-3.0757	0.00210007	0.0223058	UDP-GlcNAc:betaGal beta-1,3-N-acetylglucosaminyltransferase 8
ENSMUSG00000017756	Slc12a7	1025.16	-1.18718	0.34014	-3.49027	0.00048253	0.00657714	solute carrier family 12, member 7
ENSMUSG00000024132	Eci1	215.405	-1.18745	0.375666	-3.16091	0.00157276	0.0175304	enoyl-Coenzyme A delta isomerase 1
ENSMUSG00000001143	Lman2l	931.078	-1.19038	0.288468	-4.12656	3.68235e-05	0.000698599	lectin, mannose-binding 2-like
ENSMUSG00000038301	Snx10	494.347	-1.19513	0.33673	-3.54922	0.000386369	0.00544536	sorting nexin 10
ENSMUSG00000043773	1700048O20Rik	204.633	-1.19956	0.392934	-3.05283	0.00226697	0.0235888	RIKEN cDNA 1700048O20 gene
ENSMUSG00000053604	Rpia	2914.91	-1.20003	0.269115	-4.45918	8.22746e-06	0.00018143	ribose 5-phosphate isomerase A
ENSMUSG00000018001	Cyth3	272.853	-1.20847	0.434197	-2.78322	0.00538219	0.0470957	cytohesin 3
ENSMUSG00000050627	Gpd1l	4580.29	-1.20902	0.20855	-5.79725	6.74098e-09	2.58651e-07	glycerol-3-phosphate dehydrogenase 1-like
ENSMUSG00000097180	2700038G22Rik	253.627	-1.21978	0.336783	-3.62185	0.000292504	0.00427557	RIKEN cDNA 2700038G22 gene
ENSMUSG00000007646	Rad51c	279.175	-1.23491	0.348009	-3.5485	0.000387432	0.00545532	RAD51 paralog C
ENSMUSG00000030322	Mbd4	555.521	-1.25137	0.30557	-4.09521	4.21793e-05	0.000784688	methyl-CpG binding domain protein 4
ENSMUSG00000029366	Dck	7382.26	-1.25561	0.213591	-5.87854	4.13889e-09	1.66729e-07	deoxycytidine kinase
ENSMUSG00000087543	Gm16576	154.332	-1.25649	0.409871	-3.06557	0.00217255	0.0228856	predicted gene 16576
ENSMUSG00000073437	D330041H03Rik	177.23	-1.26592	0.370571	-3.41613	0.000635176	0.00829675	RIKEN cDNA D330041H03 gene
ENSMUSG00000028634	Hivep3	2957.06	-1.26964	0.274441	-4.62629	3.72274e-06	8.99788e-05	human immunodeficiency virus type I enhancer binding protein 3
ENSMUSG00000025014	Dntt	7264.14	-1.27339	0.266431	-4.77942	1.758e-06	4.59656e-05	deoxynucleotidyltransferase, terminal
ENSMUSG00000018427	Ypel2	733.359	-1.27734	0.257583	-4.95895	7.08759e-07	1.98504e-05	yippee like 2
ENSMUSG00000040721	Zfhx2	238.604	-1.27828	0.432591	-2.95493	0.00312738	0.0305532	zinc finger homeobox 2
ENSMUSG00000024036	Slc37a1	388.112	-1.28215	0.431035	-2.97459	0.00293377	0.028938	solute carrier family 37 (glycerol-3-phosphate transporter), member 1
ENSMUSG00000073538	NA	616.325	-1.28225	0.341121	-3.75893	0.000170642	0.00267519	NA
ENSMUSG00000008193	Spib	7777.92	-1.3045	0.38116	-3.42245	0.000620585	0.00813385	Spi-B transcription factor (Spi-1/PU.1 related)
ENSMUSG00000027939	Nup210l	102.29	-1.30703	0.458961	-2.8478	0.0044023	0.0403869	nucleoporin 210-like
ENSMUSG00000021485	Mxd3	602.294	-1.30764	0.365832	-3.57442	0.000351006	0.00502541	Max dimerization protein 3
ENSMUSG00000047880	Cxcr5	1042.43	-1.31578	0.394744	-3.33324	0.000858424	0.0105773	chemokine (C-X-C motif) receptor 5
ENSMUSG00000056665	Them6	1513.24	-1.32342	0.216399	-6.11568	9.6147e-10	4.30223e-08	thioesterase superfamily member 6
ENSMUSG00000007872	Id3	1214.45	-1.32676	0.269762	-4.91825	8.73215e-07	2.39751e-05	inhibitor of DNA binding 3
ENSMUSG00000014786	Slc9a5	211.413	-1.33061	0.34204	-3.89021	0.000100158	0.00168926	solute carrier family 9 (sodium/hydrogen exchanger), member 5
ENSMUSG00000024644	Cndp2	2894.06	-1.33383	0.209536	-6.36562	1.94505e-10	9.66104e-09	CNDP dipeptidase 2 (metallopeptidase M20 family)
ENSMUSG00000025227	Mfsd13a	186.83	-1.33623	0.40645	-3.28757	0.00101057	0.0120421	major facilitator superfamily domain containing 13a
ENSMUSG00000024034	Tmprss3	839.577	-1.34346	0.25755	-5.21632	1.82516e-07	5.68207e-06	transmembrane protease, serine 3
ENSMUSG00000048445	Ccdc57	107.357	-1.34907	0.470999	-2.86427	0.00417967	0.0386918	coiled-coil domain containing 57
ENSMUSG00000030616	Sytl2	305.482	-1.3513	0.342782	-3.94214	8.0757e-05	0.00140309	synaptotagmin-like 2
ENSMUSG00000099681	NA	134.95	-1.35406	0.417029	-3.24692	0.00116661	0.0136368	NA
ENSMUSG00000018983	E2f2	5947.91	-1.35601	0.273797	-4.95263	7.32165e-07	2.03943e-05	E2F transcription factor 2
ENSMUSG00000046417	Lrrc75a	101.492	-1.36472	0.485824	-2.80908	0.00496839	0.0443085	leucine rich repeat containing 75A
ENSMUSG00000038079	Tmem237	87.0692	-1.36715	0.485965	-2.81327	0.00490402	0.0438108	transmembrane protein 237
ENSMUSG00000121069	NA	198.19	-1.3704	0.407835	-3.36019	0.000778892	0.00979871	NA
ENSMUSG00000039485	Tspyl4	248.199	-1.37666	0.374481	-3.67617	0.000236762	0.00358229	TSPY-like 4
ENSMUSG00000027330	Cdc25b	4156.75	-1.37784	0.327535	-4.20669	2.59139e-05	0.000509254	cell division cycle 25B
ENSMUSG00000066892	Fbxl12	896.594	-1.39104	0.289312	-4.80808	1.52386e-06	4.0394e-05	F-box and leucine-rich repeat protein 12
ENSMUSG00000036553	Sh3tc1	215.931	-1.3978	0.404821	-3.45288	0.000554641	0.00739586	SH3 domain and tetratricopeptide repeats 1
ENSMUSG00000036478	Btg1	3910.48	-1.4094	0.237319	-5.93886	2.87013e-09	1.18735e-07	BTG anti-proliferation factor 1
ENSMUSG00000030268	Bcat1	3688.67	-1.41173	0.362464	-3.8948	9.82789e-05	0.00166122	branched chain aminotransferase 1, cytosolic
ENSMUSG00000050914	Ankrd37	104.539	-1.41835	0.504072	-2.81378	0.00489634	0.0438108	ankyrin repeat domain 37
ENSMUSG00000044465	Fhip1b	331.185	-1.42209	0.506445	-2.80798	0.00498533	0.0444337	FHF complex subunit HOOK interacting protein 1B
ENSMUSG00000045672	Col27a1	786.644	-1.42409	0.346415	-4.11093	3.94069e-05	0.000742106	collagen, type XXVII, alpha 1
ENSMUSG00000035863	Palm	966.198	-1.42771	0.403653	-3.53697	0.000404738	0.0056472	paralemmin
ENSMUSG00000027778	Ift80	964.96	-1.43779	0.249787	-5.75606	8.60984e-09	3.24678e-07	intraflagellar transport 80
ENSMUSG00000031700	Gpt2	225.62	-1.44018	0.491137	-2.93233	0.00336428	0.0324544	glutamic pyruvate transaminase (alanine aminotransferase) 2
ENSMUSG00000025076	Casp7	523.327	-1.4402	0.432086	-3.33315	0.000858701	0.0105773	caspase 7
ENSMUSG00000048012	Zfp473	80.8788	-1.44035	0.50287	-2.86427	0.00417977	0.0386918	zinc finger protein 473
ENSMUSG00000118669	Arvcf	276.425	-1.45921	0.384338	-3.79667	0.000146652	0.00234949	armadillo repeat gene deleted in velocardiofacial syndrome
ENSMUSG00000120777	NA	885.482	-1.46034	0.239918	-6.08686	1.15149e-09	5.07848e-08	NA
ENSMUSG00000043065	Spice1	260.533	-1.46136	0.528873	-2.76316	0.00572453	0.0494151	spindle and centriole associated protein 1
ENSMUSG00000086316	Nbdy	115.65	-1.47615	0.489255	-3.01714	0.00255175	0.0257524	negative regulator of P-body association
ENSMUSG00000031174	Rpgr	138.524	-1.48066	0.501784	-2.95079	0.00316967	0.0308681	retinitis pigmentosa GTPase regulator
ENSMUSG00000029438	Bcl7a	5537.63	-1.48355	0.201964	-7.34563	2.04799e-13	1.68089e-11	B cell CLL/lymphoma 7A
ENSMUSG00000091264	Smim13	417.422	-1.48869	0.393239	-3.7857	0.000153274	0.00243525	small integral membrane protein 13
ENSMUSG00000024754	Cemip2	247.767	-1.49232	0.354594	-4.20854	2.57025e-05	0.000505746	cell migration inducing hyaluronidase 2
ENSMUSG00000005465	Il27ra	250.337	-1.49514	0.534912	-2.79511	0.00518818	0.0458581	interleukin 27 receptor, alpha
ENSMUSG00000022419	Deptor	106.957	-1.5019	0.454413	-3.30514	0.000949279	0.011433	DEP domain containing MTOR-interacting protein
ENSMUSG00000103509	NA	105.94	-1.50273	0.535701	-2.80516	0.0050291	0.0447458	NA
ENSMUSG00000042207	Kdm5b	231.718	-1.51773	0.400405	-3.7905	0.000150347	0.00239867	lysine (K)-specific demethylase 5B
ENSMUSG00000085037	4933421O10Rik	99.2991	-1.51835	0.539238	-2.81574	0.00486648	0.04373	RIKEN cDNA 4933421O10 gene
ENSMUSG00000046805	Mpeg1	138.772	-1.52705	0.497042	-3.07229	0.00212425	0.0224611	macrophage expressed gene 1
ENSMUSG00000085795	Zfp703	335.924	-1.52883	0.298128	-5.1281	2.92673e-07	8.60527e-06	zinc finger protein 703
ENSMUSG00000027428	Rbbp9	114.1	-1.53621	0.440461	-3.48774	0.000487114	0.00662786	retinoblastoma binding protein 9, serine hydrolase
ENSMUSG00000062931	Zfp938	112.912	-1.5366	0.514747	-2.98515	0.00283441	0.028157	zinc finger protein 938
ENSMUSG00000022540	Rogdi	646.871	-1.542	0.270915	-5.69182	1.25695e-08	4.62631e-07	rogdi homolog
ENSMUSG00000037685	Atp8a1	1016.9	-1.54902	0.400908	-3.86378	0.000111648	0.00184851	ATPase, aminophospholipid transporter (APLT), class I, type 8A, member 1
ENSMUSG00000032092	Mpzl2	1047.23	-1.55056	0.387892	-3.9974	6.4043e-05	0.00114427	myelin protein zero-like 2
ENSMUSG00000020032	Nuak1	935.811	-1.55688	0.291419	-5.3424	9.17231e-08	2.99525e-06	NUAK family, SNF1-like kinase, 1
ENSMUSG00000023367	Tmem176a	116.995	-1.56043	0.557022	-2.80137	0.00508859	0.0451965	transmembrane protein 176A
ENSMUSG00000056214	Pard6g	268.101	-1.57252	0.402638	-3.90553	9.40179e-05	0.00159799	par-6 family cell polarity regulator gamma
ENSMUSG00000027985	Lef1	4138.5	-1.57365	0.271611	-5.79375	6.88301e-09	2.62787e-07	lymphoid enhancer binding factor 1
ENSMUSG00000039199	Zdhhc1	89.2515	-1.59265	0.550625	-2.89244	0.00382261	0.0361043	zinc finger, DHHC domain containing 1
ENSMUSG00000032776	Mctp2	216.292	-1.60086	0.468682	-3.41567	0.000636248	0.00830368	multiple C2 domains, transmembrane 2
ENSMUSG00000032890	Rims3	88.954	-1.60316	0.543627	-2.94901	0.00318798	0.0310071	regulating synaptic membrane exocytosis 3
ENSMUSG00000052794	1700030K09Rik	571.248	-1.60899	0.282758	-5.69033	1.26791e-08	4.65547e-07	RIKEN cDNA 1700030K09 gene
ENSMUSG00000037709	Fam13a	68.543	-1.61115	0.568518	-2.83394	0.00459776	0.0418047	family with sequence similarity 13, member A
ENSMUSG00000014453	Blk	5660.37	-1.61428	0.363207	-4.4445	8.80948e-06	0.000192604	B lymphoid kinase
ENSMUSG00000051650	B3gnt2	3994.7	-1.62059	0.42328	-3.82864	0.000128851	0.00209492	UDP-GlcNAc:betaGal beta-1,3-N-acetylglucosaminyltransferase 2
ENSMUSG00000096188	Cmtm4	166.886	-1.6259	0.505711	-3.21508	0.00130409	0.0149814	CKLF-like MARVEL transmembrane domain containing 4
ENSMUSG00000029094	Afap1	169.03	-1.62661	0.453148	-3.58959	0.000331198	0.00478196	actin filament associated protein 1
ENSMUSG00000020268	Lyrm7	106.601	-1.64115	0.496598	-3.30479	0.00095047	0.011433	LYR motif containing 7
ENSMUSG00000072663	Spef2	105.72	-1.64639	0.465654	-3.53565	0.000406767	0.005662	sperm flagellar 2
ENSMUSG00000024190	Dusp1	215.871	-1.6494	0.511858	-3.22237	0.00127133	0.014682	dual specificity phosphatase 1
ENSMUSG00000029810	Tmem176b	217.047	-1.68307	0.393746	-4.27451	1.91557e-05	0.000390441	transmembrane protein 176B
ENSMUSG00000027347	Rasgrp1	992.387	-1.69756	0.452232	-3.75373	0.000174225	0.00272303	RAS guanyl releasing protein 1
ENSMUSG00000032035	Ets1	8693.86	-1.70162	0.432995	-3.92989	8.49846e-05	0.00146227	E26 avian leukemia oncogene 1, 5' domain
ENSMUSG00000015944	Castor2	148.855	-1.71062	0.459875	-3.71974	0.000199424	0.00306383	cytosolic arginine sensor for mTORC1 subunit 2
ENSMUSG00000037362	Ccn3	576.604	-1.71513	0.255986	-6.70011	2.08256e-11	1.21533e-09	cellular communication network factor 3
ENSMUSG00000024985	Tcf7l2	104.409	-1.71552	0.616057	-2.78467	0.00535816	0.0469245	transcription factor 7 like 2, T cell specific, HMG box
ENSMUSG00000001918	Slc1a5	12755.1	-1.71762	0.183679	-9.3512	8.66629e-21	1.77347e-18	solute carrier family 1 (neutral amino acid transporter), member 5
ENSMUSG00000042476	Abcb4	259.611	-1.71892	0.518494	-3.31522	0.0009157	0.0111012	ATP-binding cassette, sub-family B (MDR/TAP), member 4
ENSMUSG00000007030	Vwa7	65.3514	-1.7197	0.611131	-2.81396	0.00489359	0.0438108	von Willebrand factor A domain containing 7
ENSMUSG00000042046	Dstyk	122.265	-1.72447	0.465498	-3.70457	0.000211749	0.00323135	dual serine/threonine and tyrosine protein kinase
ENSMUSG00000026576	Atp1b1	9467.17	-1.7274	0.271126	-6.3712	1.87552e-10	9.34591e-09	ATPase, Na+/K+ transporting, beta 1 polypeptide
ENSMUSG00000013076	Amotl1	2072.43	-1.73507	0.235657	-7.36269	1.80247e-13	1.49537e-11	angiomotin-like 1
ENSMUSG00000022442	Ttll1	270.493	-1.74916	0.328656	-5.32215	1.0255e-07	3.32055e-06	tubulin tyrosine ligase-like 1
ENSMUSG00000028076	Cd1d1	505.076	-1.75402	0.425641	-4.12089	3.77409e-05	0.000713358	CD1d1 antigen
ENSMUSG00000028986	Klhl7	232.248	-1.75566	0.36654	-4.78981	1.66936e-06	4.39474e-05	kelch-like 7
ENSMUSG00000038020	Rapgefl1	421.306	-1.75936	0.328402	-5.35736	8.44473e-08	2.76944e-06	Rap guanine nucleotide exchange factor (GEF)-like 1
ENSMUSG00000099413	Gm17767	224.95	-1.76771	0.387117	-4.56635	4.96281e-06	0.000115935	predicted gene, 17767
ENSMUSG00000028278	Rragd	541.724	-1.77328	0.266552	-6.65264	2.87879e-11	1.64864e-09	Ras-related GTP binding D
ENSMUSG00000037972	Snn	5721.17	-1.77402	0.284282	-6.24034	4.36616e-10	2.04304e-08	stannin
ENSMUSG00000031681	Smad1	142.566	-1.77554	0.416529	-4.2627	2.01974e-05	0.000408957	SMAD family member 1
ENSMUSG00000029603	Dtx1	148.171	-1.7809	0.405183	-4.39529	1.10624e-05	0.000237462	deltex 1, E3 ubiquitin ligase
ENSMUSG00000014599	Csf1	431.794	-1.78236	0.514185	-3.46638	0.000527522	0.0070711	colony stimulating factor 1 (macrophage)
ENSMUSG00000015312	Gadd45b	277.876	-1.78257	0.490169	-3.63663	0.000276225	0.00407253	growth arrest and DNA-damage-inducible 45 beta
ENSMUSG00000020432	Tcn2	155.778	-1.80974	0.468049	-3.86656	0.000110383	0.00183152	transcobalamin 2
ENSMUSG00000039145	Camk1d	630.675	-1.81024	0.280957	-6.4431	1.1706e-10	5.9888e-09	calcium/calmodulin-dependent protein kinase ID
ENSMUSG00000028572	Hook1	568.087	-1.81432	0.48411	-3.74774	0.000178437	0.00277127	hook microtubule tethering protein 1
ENSMUSG00000085417	NA	326.822	-1.81726	0.540544	-3.36192	0.000774034	0.00977768	NA
ENSMUSG00000025978	Rftn2	75.6219	-1.82214	0.561614	-3.24446	0.00117673	0.0137342	raftlin family member 2
ENSMUSG00000026778	Prkcq	505.331	-1.82315	0.568684	-3.20591	0.00134634	0.0153862	protein kinase C, theta
ENSMUSG00000027378	Nphp1	222.797	-1.82469	0.353954	-5.15515	2.53429e-07	7.58211e-06	nephronophthisis 1 (juvenile) homolog (human)
ENSMUSG00000024033	Rsph1	75.2439	-1.827	0.580622	-3.14662	0.00165169	0.0183033	radial spoke head 1 homolog (Chlamydomonas)
ENSMUSG00000026581	Sell	131.831	-1.82726	0.527096	-3.46665	0.000526978	0.0070711	selectin, lymphocyte
ENSMUSG00000006464	Bbs1	94.0458	-1.83733	0.510988	-3.59563	0.000323603	0.0046767	Bardet-Biedl syndrome 1 (human)
ENSMUSG00000020901	Pik3r5	427.018	-1.84153	0.435175	-4.23171	2.31923e-05	0.000462279	phosphoinositide-3-kinase regulatory subunit 5
ENSMUSG00000046295	Ankle1	878.925	-1.85602	0.318014	-5.83627	5.33816e-09	2.10077e-07	ankyrin repeat and LEM domain containing 1
ENSMUSG00000069662	Marcks	1957.15	-1.8697	0.385324	-4.85227	1.22054e-06	3.28647e-05	myristoylated alanine rich protein kinase C substrate
ENSMUSG00000073427	Gm4924	75.0718	-1.88244	0.663725	-2.83618	0.00456571	0.041538	predicted gene 4924
ENSMUSG00000039633	Lonrf1	62.4975	-1.91502	0.685442	-2.79385	0.00520847	0.0459952	LON peptidase N-terminal domain and ring finger 1
ENSMUSG00000023034	Nr4a1	290.687	-1.92279	0.538932	-3.56778	0.000360015	0.00512095	nuclear receptor subfamily 4, group A, member 1
ENSMUSG00000032666	1700025G04Rik	228.911	-1.92968	0.697695	-2.76579	0.00567857	0.0491839	RIKEN cDNA 1700025G04 gene
ENSMUSG00000031803	B3gnt3	223.856	-1.92985	0.406591	-4.74641	2.07061e-06	5.29661e-05	UDP-GlcNAc:betaGal beta-1,3-N-acetylglucosaminyltransferase 3
ENSMUSG00000019866	Crybg1	929.065	-1.9349	0.415302	-4.65902	3.17711e-06	7.81446e-05	crystallin beta-gamma domain containing 1
ENSMUSG00000030598	Fbxo17	42.8677	-1.93801	0.689512	-2.8107	0.00494333	0.0441363	F-box protein 17
ENSMUSG00000016028	Celsr1	722.639	-1.95199	0.265862	-7.34212	2.10234e-13	1.71631e-11	cadherin, EGF LAG seven-pass G-type receptor 1
ENSMUSG00000039234	Sec24d	622.594	-1.95799	0.33688	-5.81213	6.16821e-09	2.3967e-07	Sec24 related gene family, member D (S. cerevisiae)
ENSMUSG00000041609	Bicdl1	150.965	-1.95836	0.405595	-4.82836	1.3766e-06	3.66806e-05	BICD family like cargo adaptor 1
ENSMUSG00000071266	Zfp946	117.868	-1.96378	0.564024	-3.48174	0.000498172	0.00674841	zinc finger protein 946
ENSMUSG00000038630	Zkscan16	62.4362	-1.974	0.609114	-3.24077	0.00119208	0.0139028	zinc finger with KRAB and SCAN domains 16
ENSMUSG00000039840	Epg5	2539.23	-1.98574	0.280702	-7.0742	1.50312e-12	1.07803e-10	ectopic P-granules autophagy protein 5 homolog (C. elegans)
ENSMUSG00000032558	Nphp3	117.541	-1.98923	0.61189	-3.25097	0.00115012	0.0134749	nephronophthisis 3 (adolescent)
ENSMUSG00000027858	Tspan2	672.811	-2.00598	0.339731	-5.90461	3.5348e-09	1.43524e-07	tetraspanin 2
ENSMUSG00000043154	Ppp2r3a	60.3294	-2.01265	0.605826	-3.32215	0.00089327	0.0108895	protein phosphatase 2, regulatory subunit B'', alpha
ENSMUSG00000002190	Clgn	3089.26	-2.02643	0.209695	-9.66372	4.29948e-22	9.99825e-20	calmegin
ENSMUSG00000019850	Tnfaip3	591.809	-2.0539	0.324916	-6.32132	2.59345e-10	1.2717e-08	tumor necrosis factor, alpha-induced protein 3
ENSMUSG00000032724	Abtb2	55.7459	-2.05506	0.705923	-2.91116	0.00360086	0.0344552	ankyrin repeat and BTB (POZ) domain containing 2
ENSMUSG00000025504	Eps8l2	101.251	-2.05691	0.708797	-2.90197	0.00370824	0.0352628	EPS8-like 2
ENSMUSG00000110234	Timm10b	127.337	-2.07768	0.664103	-3.12855	0.00175668	0.0192445	translocase of inner mitochondrial membrane 10B
ENSMUSG00000054342	Kcnn4	482.048	-2.07869	0.288871	-7.1959	6.20481e-13	4.66821e-11	potassium intermediate/small conductance calcium-activated channel, subfamily N, member 4
ENSMUSG00000027246	Ell3	53.6554	-2.08805	0.682958	-3.05736	0.00223297	0.0233848	elongation factor RNA polymerase II-like 3
ENSMUSG00000052155	Acvr2a	149.197	-2.09636	0.427123	-4.90808	9.19707e-07	2.52065e-05	activin receptor IIA
ENSMUSG00000015980	Lrrc27	44.2049	-2.09709	0.689575	-3.04113	0.00235689	0.0243265	leucine rich repeat containing 27
ENSMUSG00000022237	Ankrd33b	915.426	-2.09778	0.283871	-7.3899	1.46944e-13	1.23918e-11	ankyrin repeat domain 33B
ENSMUSG00000027555	Car13	682.461	-2.10611	0.285198	-7.38471	1.5279e-13	1.28144e-11	carbonic anhydrase 13
ENSMUSG00000048721	Fndc9	192.526	-2.11453	0.370939	-5.70048	1.1947e-08	4.43977e-07	fibronectin type III domain containing 9
ENSMUSG00000030060	Hmces	737.234	-2.13428	0.583563	-3.65733	0.000254855	0.00381611	5-hydroxymethylcytosine (hmC) binding, ES cell specific
ENSMUSG00000027784	Ppm1l	214.399	-2.13552	0.505962	-4.22071	2.4353e-05	0.000481043	protein phosphatase 1 (formerly 2C)-like
ENSMUSG00000024978	Gpam	2473.38	-2.14111	0.239746	-8.93074	4.23167e-19	6.76538e-17	glycerol-3-phosphate acyltransferase, mitochondrial
ENSMUSG00000079017	Ifi27l2a	912.842	-2.14195	0.64481	-3.32183	0.000894291	0.0108933	interferon, alpha-inducible protein 27 like 2A
ENSMUSG00000031808	Slc27a1	638.966	-2.15841	0.279513	-7.72204	1.1448e-14	1.13358e-12	solute carrier family 27 (fatty acid transporter), member 1
ENSMUSG00000074364	Ehd2	413.975	-2.166	0.650989	-3.32725	0.00087708	0.0107348	EH-domain containing 2
ENSMUSG00000074916	Chst14	73.3315	-2.16994	0.550619	-3.94091	8.11742e-05	0.00140458	carbohydrate sulfotransferase 14
ENSMUSG00000032420	Nt5e	155.354	-2.17068	0.479386	-4.52803	5.95359e-06	0.000136382	5' nucleotidase, ecto
ENSMUSG00000042246	Tmc7	74.1216	-2.17865	0.649572	-3.35398	0.000796575	0.00994775	transmembrane channel-like gene family 7
ENSMUSG00000052105	Mtcl1	272.478	-2.18925	0.370393	-5.91062	3.40818e-09	1.3875e-07	microtubule crosslinking factor 1
ENSMUSG00000003531	Dgcr6	440.474	-2.20947	0.326827	-6.76035	1.37656e-11	8.31791e-10	DiGeorge syndrome critical region gene 6
ENSMUSG00000005225	Plekha8	72.8688	-2.2273	0.678732	-3.28157	0.00103232	0.0122254	pleckstrin homology domain containing, family A (phosphoinositide binding specific) member 8
ENSMUSG00000019066	Rab3d	220.338	-2.23485	0.532536	-4.19661	2.70936e-05	0.000530398	RAB3D, member RAS oncogene family
ENSMUSG00000104063	Pcdhgb7	55.5871	-2.24076	0.641447	-3.49329	0.000477107	0.00651283	protocadherin gamma subfamily B, 7
ENSMUSG00000097604	NA	40.4595	-2.24938	0.764996	-2.94038	0.00327815	0.0317833	NA
ENSMUSG00000003526	Prodh	49.0822	-2.25035	0.724846	-3.1046	0.0019054	0.0205719	proline dehydrogenase
ENSMUSG00000044197	Gpr146	138.646	-2.25369	0.517724	-4.35307	1.34243e-05	0.000281086	G protein-coupled receptor 146
ENSMUSG00000029802	Abcg2	225.681	-2.26297	0.499731	-4.52837	5.94397e-06	0.000136365	ATP binding cassette subfamily G member 2 (Junior blood group)
ENSMUSG00000104011	NA	46.3156	-2.26881	0.674645	-3.36297	0.000771081	0.0097516	NA
ENSMUSG00000111422	1700027J07Rik	244.147	-2.26948	0.433431	-5.23608	1.64022e-07	5.12454e-06	RIKEN cDNA 1700027J07 gene
ENSMUSG00000021203	Otub2	1217.22	-2.28101	0.256719	-8.88526	6.37693e-19	9.98705e-17	OTU domain, ubiquitin aldehyde binding 2
ENSMUSG00000061414	Cracr2a	117.432	-2.28131	0.801299	-2.84702	0.00441311	0.0404614	calcium release activated channel regulator 2A
ENSMUSG00000073421	H2-Ab1	368.133	-2.29534	0.680987	-3.3706	0.000750039	0.00953736	histocompatibility 2, class II antigen A, beta 1
ENSMUSG00000026721	Rabgap1l	1277.16	-2.29553	0.494772	-4.63958	3.49121e-06	8.50524e-05	RAB GTPase activating protein 1-like
ENSMUSG00000026585	Kifap3	231.692	-2.29693	0.428353	-5.36222	8.22048e-08	2.70747e-06	kinesin-associated protein 3
ENSMUSG00000015189	Casd1	279.537	-2.31377	0.613055	-3.77416	0.000160546	0.00252983	CAS1 domain containing 1
ENSMUSG00000108095	NA	57.428	-2.31683	0.695599	-3.33069	0.000866297	0.0106282	NA
ENSMUSG00000024913	Lrp5	586.406	-2.31747	0.45134	-5.13464	2.82688e-07	8.34364e-06	low density lipoprotein receptor-related protein 5
ENSMUSG00000002578	Ikzf4	68.24	-2.32684	0.837466	-2.77843	0.00546229	0.0476878	IKAROS family zinc finger 4
ENSMUSG00000037032	Apbb1	94.9815	-2.33359	0.797891	-2.92469	0.00344798	0.0331576	amyloid beta (A4) precursor protein-binding, family B, member 1
ENSMUSG00000042599	Kdm7a	479.751	-2.35568	0.41594	-5.66349	1.48324e-08	5.42018e-07	lysine (K)-specific demethylase 7A
ENSMUSG00000022723	Crybg3	347.424	-2.36407	0.406854	-5.81061	6.22452e-09	2.4064e-07	beta-gamma crystallin domain containing 3
ENSMUSG00000105547	Iglc3	41.7657	-2.37128	0.74483	-3.18365	0.00145431	0.0164607	immunoglobulin lambda constant 3
ENSMUSG00000038065	Mturn	144.189	-2.38044	0.819758	-2.90383	0.00368629	0.0351193	maturin, neural progenitor differentiation regulator homolog (Xenopus)
ENSMUSG00000001027	Scn4a	221.57	-2.4069	0.62078	-3.87722	0.000105656	0.00176645	sodium channel, voltage-gated, type IV, alpha
ENSMUSG00000053965	Pde5a	531.693	-2.41154	0.710859	-3.39244	0.000692738	0.00892708	phosphodiesterase 5A, cGMP-specific
ENSMUSG00000025876	Unc5a	54.6196	-2.41181	0.686464	-3.51338	0.000442441	0.00611214	unc-5 netrin receptor A
ENSMUSG00000027890	Gstm4	27.5814	-2.41293	0.8675	-2.78148	0.00541125	0.047296	glutathione S-transferase, mu 4
ENSMUSG00000005043	Sgsh	105.113	-2.42129	0.481816	-5.02535	5.02518e-07	1.42038e-05	N-sulfoglucosamine sulfohydrolase (sulfamidase)
ENSMUSG00000062470	Fbxl12os	38.3703	-2.43618	0.721624	-3.37597	0.000735556	0.0093843	F-box and leucine-rich repeat protein 12, opposite strand
ENSMUSG00000103966	NA	99.2175	-2.44649	0.544542	-4.49275	7.0309e-06	0.000158226	NA
ENSMUSG00000025279	Dnase1l3	89.8018	-2.45291	0.574636	-4.26864	1.96673e-05	0.000399806	deoxyribonuclease 1-like 3
ENSMUSG00000025195	Dnmbp	106.545	-2.46041	0.474048	-5.19022	2.10044e-07	6.38368e-06	dynamin binding protein
ENSMUSG00000035342	Lzts2	99.1398	-2.46532	0.580873	-4.24417	2.19405e-05	0.000440764	leucine zipper, putative tumor suppressor 2
ENSMUSG00000051166	Eml5	77.0505	-2.46553	0.626519	-3.93529	8.30953e-05	0.00143297	echinoderm microtubule associated protein like 5
ENSMUSG00000007035	Msh5	270.399	-2.48893	0.320446	-7.76708	8.03175e-15	8.21808e-13	mutS homolog 5
ENSMUSG00000002699	Lcp2	115.245	-2.49105	0.700853	-3.55431	0.000378976	0.00536085	lymphocyte cytosolic protein 2
ENSMUSG00000103088	Pcdhgb6	98.863	-2.49779	0.492246	-5.07427	3.88987e-07	1.12011e-05	protocadherin gamma subfamily B, 6
ENSMUSG00000001089	Luzp1	285.632	-2.49932	0.85125	-2.93606	0.00332413	0.0321479	leucine zipper protein 1
ENSMUSG00000050335	Lgals3	89.4768	-2.50345	0.797226	-3.1402	0.00168832	0.0186152	lectin, galactose binding, soluble 3
ENSMUSG00000025477	Inpp5a	780.166	-2.50442	0.496272	-5.04647	4.50045e-07	1.28628e-05	inositol polyphosphate-5-phosphatase A
ENSMUSG00000051034	Zfp11	61.2798	-2.51507	0.858232	-2.93052	0.00338391	0.0326232	zinc finger protein 11
ENSMUSG00000021306	Gpr137b	260.229	-2.51885	0.450492	-5.59133	2.25331e-08	8.00551e-07	G protein-coupled receptor 137B
ENSMUSG00000038884	Shfl	387.252	-2.52914	0.536887	-4.71075	2.46812e-06	6.20996e-05	shiftless antiviral inhibitor of ribosomal frameshifting
ENSMUSG00000053219	Raet1e	36.8254	-2.54117	0.765239	-3.32076	0.000897739	0.0109266	retinoic acid early transcript 1E
ENSMUSG00000021255	Esrrb	88.7293	-2.56345	0.700739	-3.65821	0.000253982	0.00381047	estrogen related receptor, beta
ENSMUSG00000115249	NA	43.6487	-2.56697	0.743736	-3.45145	0.000557586	0.0074158	NA
ENSMUSG00000038264	Sema7a	1524.1	-2.56778	0.289503	-8.86965	7.3379e-19	1.1376e-16	sema domain, immunoglobulin domain (Ig), and GPI membrane anchor, (semaphorin) 7A
ENSMUSG00000107476	Zfp862-ps	79.5107	-2.56792	0.592904	-4.33109	1.48373e-05	0.000307733	zinc finger protein 862, pseudogene
ENSMUSG00000044072	Eml6	70.9075	-2.57262	0.665593	-3.86516	0.000111018	0.00184007	echinoderm microtubule associated protein like 6
ENSMUSG00000106086	NA	333.142	-2.59173	0.37969	-6.8259	8.73746e-12	5.51862e-10	NA
ENSMUSG00000055116	Arntl	3532.72	-2.60951	0.414154	-6.30083	2.96051e-10	1.42439e-08	aryl hydrocarbon receptor nuclear translocator-like
ENSMUSG00000047766	Lrrc49	107.648	-2.63269	0.634831	-4.14708	3.36742e-05	0.000645232	leucine rich repeat containing 49
ENSMUSG00000010529	Gm266	298.364	-2.63922	0.745597	-3.53975	0.000400514	0.00560865	predicted gene 266
ENSMUSG00000079057	Cyp4v3	50.609	-2.66244	0.657944	-4.04661	5.19647e-05	0.000946182	cytochrome P450, family 4, subfamily v, polypeptide 3
ENSMUSG00000044986	Tst	71.8134	-2.66765	0.611675	-4.36122	1.29337e-05	0.000272673	thiosulfate sulfurtransferase, mitochondrial
ENSMUSG00000021676	Iqgap2	338.147	-2.66996	0.46257	-5.77201	7.83337e-09	2.96856e-07	IQ motif containing GTPase activating protein 2
ENSMUSG00000025492	Ifitm3	299.335	-2.67932	0.367701	-7.28667	3.17699e-13	2.52645e-11	interferon induced transmembrane protein 3
ENSMUSG00000035547	Capn5	359.654	-2.7067	0.331074	-8.17552	2.94593e-16	3.6463e-14	calpain 5
ENSMUSG00000040183	Ankrd6	213.227	-2.71456	0.787055	-3.44901	0.000562643	0.00747011	ankyrin repeat domain 6
ENSMUSG00000025888	Casp1	365.833	-2.71965	0.349344	-7.78503	6.9696e-15	7.22767e-13	caspase 1
ENSMUSG00000054065	Pkp3	82.0089	-2.72226	0.754977	-3.60576	0.000311246	0.00451939	plakophilin 3
ENSMUSG00000000792	Slc5a5	141.524	-2.78355	0.956356	-2.91058	0.00360763	0.0344984	solute carrier family 5 (sodium iodide symporter), member 5
ENSMUSG00000031012	Cask	51.8333	-2.7927	0.906875	-3.07948	0.00207364	0.0220862	calcium/calmodulin-dependent serine protein kinase (MAGUK family)
ENSMUSG00000019996	Map7	1141.85	-2.8018	0.628459	-4.45821	8.26458e-06	0.000181987	microtubule-associated protein 7
ENSMUSG00000015305	Sash1	109.94	-2.80756	0.608045	-4.61736	3.88657e-06	9.37427e-05	SAM and SH3 domain containing 1
ENSMUSG00000074793	Hspa12b	37.2564	-2.81289	0.909026	-3.0944	0.00197209	0.0211958	heat shock protein 12B
ENSMUSG00000026220	Slc16a14	75.3046	-2.81562	0.644065	-4.37165	1.23314e-05	0.000260692	solute carrier family 16 (monocarboxylic acid transporters), member 14
ENSMUSG00000051483	Cbr1	51.1108	-2.84497	0.764622	-3.72075	0.000198634	0.00305604	carbonyl reductase 1
ENSMUSG00000096718	Zfp781	39.148	-2.86637	0.937623	-3.05706	0.00223518	0.0233848	zinc finger protein 781
ENSMUSG00000023961	Enpp4	46.0315	-2.88016	0.864064	-3.33327	0.000858306	0.0105773	ectonucleotide pyrophosphatase/phosphodiesterase 4
ENSMUSG00000039137	Whrn	187.314	-2.88041	0.553142	-5.20736	1.91544e-07	5.90834e-06	whirlin
ENSMUSG00000033697	Arhgap39	91.9963	-2.88367	0.693291	-4.15939	3.19098e-05	0.000615266	Rho GTPase activating protein 39
ENSMUSG00000021285	Ppp1r13b	218.721	-2.8867	0.369429	-7.81396	5.54205e-15	5.82598e-13	protein phosphatase 1, regulatory subunit 13B
ENSMUSG00000037902	Sirpa	134.288	-2.89096	0.600714	-4.81255	1.49017e-06	3.95695e-05	signal-regulatory protein alpha
ENSMUSG00000037410	Tbc1d2b	134.309	-2.91804	0.819268	-3.56177	0.000368366	0.00522521	TBC1 domain family, member 2B
ENSMUSG00000020846	Rflnb	90.8306	-2.91915	0.602952	-4.84143	1.2891e-06	3.44688e-05	refilin B
ENSMUSG00000042066	Tmcc2	38.8397	-2.93429	0.852138	-3.44345	0.000574348	0.00760577	transmembrane and coiled-coil domains 2
ENSMUSG00000046269	Usp27x	38.5376	-2.94257	0.982508	-2.99496	0.00274478	0.0274621	ubiquitin specific peptidase 27, X chromosome
ENSMUSG00000030345	Dyrk4	44.8071	-2.94565	0.737827	-3.99234	6.54252e-05	0.00116355	dual-specificity tyrosine-(Y)-phosphorylation regulated kinase 4
ENSMUSG00000020262	Adarb1	78.7572	-2.94916	0.708096	-4.16492	3.11459e-05	0.000601293	adenosine deaminase, RNA-specific, B1
ENSMUSG00000038893	Fam117a	337.976	-2.95097	0.44122	-6.68821	2.2591e-11	1.3084e-09	family with sequence similarity 117, member A
ENSMUSG00000030259	Rassf8	36.7536	-2.98123	0.863607	-3.45207	0.000556302	0.00740513	Ras association (RalGDS/AF-6) domain family (N-terminal) member 8
ENSMUSG00000034271	Jdp2	74.0243	-2.99538	0.756652	-3.95873	7.53488e-05	0.00132317	Jun dimerization protein 2
ENSMUSG00000022594	Lynx1	815.956	-3.00399	0.278179	-10.7988	3.48818e-27	1.21674e-24	Ly6/neurotoxin 1
ENSMUSG00000038507	Parp12	97.0887	-3.01361	0.645283	-4.6702	3.00901e-06	7.46079e-05	poly (ADP-ribose) polymerase family, member 12
ENSMUSG00000103567	Pcdhga5	29.7776	-3.03317	0.943761	-3.21392	0.00130938	0.0150197	protocadherin gamma subfamily A, 5
ENSMUSG00000043243	Niban3	2541.23	-3.03598	0.233603	-12.9963	1.28334e-38	9.84833e-36	niban apoptosis regulator 3
ENSMUSG00000058881	Zfp516	36.491	-3.05225	1.03549	-2.94763	0.00320217	0.0311057	zinc finger protein 516
ENSMUSG00000022686	B3gnt5	423.634	-3.07572	0.327859	-9.38125	6.51972e-21	1.38979e-18	UDP-GlcNAc:betaGal beta-1,3-N-acetylglucosaminyltransferase 5
ENSMUSG00000003032	Klf4	140.35	-3.09235	0.784145	-3.94359	8.02722e-05	0.00140161	Kruppel-like factor 4 (gut)
ENSMUSG00000033960	Jcad	298.331	-3.11671	0.838805	-3.71566	0.000202674	0.00310728	junctional cadherin 5 associated
ENSMUSG00000023079	Gtf2ird1	79.0266	-3.13058	0.600616	-5.21229	1.86528e-07	5.79521e-06	general transcription factor II I repeat domain-containing 1
ENSMUSG00000070565	Rasal2	136.346	-3.14141	0.454406	-6.91322	4.73772e-12	3.09424e-10	RAS protein activator like 2
ENSMUSG00000017493	Igfbp4	1021.22	-3.14416	0.273629	-11.4906	1.47102e-30	6.45063e-28	insulin-like growth factor binding protein 4
ENSMUSG00000018800	Abca5	28.3265	-3.16722	1.03598	-3.05723	0.00223389	0.0233848	ATP-binding cassette, sub-family A (ABC1), member 5
ENSMUSG00000034055	Phka1	305.135	-3.1822	0.566925	-5.61309	1.98744e-08	7.14361e-07	phosphorylase kinase alpha 1
ENSMUSG00000022602	Arc	36.4192	-3.19428	0.799641	-3.99464	6.47921e-05	0.00115363	activity regulated cytoskeletal-associated protein
ENSMUSG00000020798	Spns3	118.718	-3.20219	0.518008	-6.18174	6.34008e-10	2.89606e-08	spinster homolog 3
ENSMUSG00000030786	Itgam	75.8382	-3.21362	0.820784	-3.91531	9.02898e-05	0.00154489	integrin alpha M
ENSMUSG00000036295	Lrrn3	532.959	-3.2153	0.463935	-6.9305	4.1936e-12	2.77819e-10	leucine rich repeat protein 3, neuronal
ENSMUSG00000017652	Cd40	27.0222	-3.22388	0.962218	-3.35047	0.000806742	0.0100421	CD40 antigen
ENSMUSG00000116409	NA	87.2	-3.22698	0.837344	-3.85383	0.000116283	0.00191904	NA
ENSMUSG00000083718	NA	23.5846	-3.25255	1.065	-3.05404	0.00225783	0.0235381	NA
ENSMUSG00000046572	Zfp518b	38.3366	-3.25685	0.839474	-3.87963	0.000104617	0.00175413	zinc finger protein 518B
ENSMUSG00000039934	Gsap	119.891	-3.27047	0.494502	-6.61366	3.74925e-11	2.13124e-09	gamma-secretase activating protein
ENSMUSG00000078349	AW011738	25.9359	-3.27562	1.02015	-3.21092	0.0013231	0.0151544	expressed sequence AW011738
ENSMUSG00000074037	Mc1r	19.3868	-3.27765	1.09303	-2.99869	0.00271146	0.0271997	melanocortin 1 receptor
ENSMUSG00000069516	Lyz2	406.408	-3.28472	0.611352	-5.37288	7.74887e-08	2.56867e-06	lysozyme 2
ENSMUSG00000076598	Igkv3-7	18.6624	-3.28589	1.1203	-2.93305	0.00335651	0.0324202	immunoglobulin kappa variable 3-7
ENSMUSG00000034634	Ly6d	2968.45	-3.29644	0.268008	-12.2998	9.08485e-35	5.80976e-32	lymphocyte antigen 6 complex, locus D
ENSMUSG00000045730	Adrb2	67.1926	-3.31108	0.876442	-3.77787	0.000158177	0.00249844	adrenergic receptor, beta 2
ENSMUSG00000021423	Ly86	152.462	-3.31327	0.868204	-3.81623	0.000135505	0.00219582	lymphocyte antigen 86
ENSMUSG00000018927	Ccl6	28.2094	-3.31976	1.08956	-3.04688	0.00231227	0.0239465	chemokine (C-C motif) ligand 6
ENSMUSG00000032194	Kank2	53.029	-3.33909	0.743393	-4.4917	7.06577e-06	0.000158778	KN motif and ankyrin repeat domains 2
ENSMUSG00000091682	Trgc3	382.923	-3.34006	0.577056	-5.7881	7.11891e-09	2.70448e-07	T cell receptor gamma, constant 3
ENSMUSG00000039735	Fnbp1l	201.275	-3.34901	0.518175	-6.46309	1.02583e-10	5.35527e-09	formin binding protein 1-like
ENSMUSG00000011256	Adam19	517.936	-3.36096	0.515703	-6.51724	7.16142e-11	3.84313e-09	a disintegrin and metallopeptidase domain 19 (meltrin beta)
ENSMUSG00000039304	Tnfsf10	681.351	-3.36185	0.44023	-7.63658	2.23069e-14	2.11337e-12	tumor necrosis factor (ligand) superfamily, member 10
ENSMUSG00000025151	Maged1	389.545	-3.36222	0.362173	-9.28346	1.64057e-20	3.22814e-18	MAGE family member D1
ENSMUSG00000030319	Cand2	126.262	-3.36581	0.812305	-4.14353	3.41997e-05	0.000654486	cullin-associated and neddylation-dissociated 2 (putative)
ENSMUSG00000038068	Rnf144b	48.7159	-3.36738	0.73754	-4.56569	4.97856e-06	0.000116126	ring finger protein 144B
ENSMUSG00000032503	Arpp21	616.92	-3.39918	0.537854	-6.31989	2.61755e-10	1.27943e-08	cyclic AMP-regulated phosphoprotein, 21
ENSMUSG00000060548	Tnfrsf19	268.988	-3.42746	0.885101	-3.8724	0.00010777	0.00179225	tumor necrosis factor receptor superfamily, member 19
ENSMUSG00000011632	Pinlyp	57.2439	-3.43679	0.833276	-4.12444	3.71638e-05	0.000704186	phospholipase A2 inhibitor and LY6/PLAUR domain containing
ENSMUSG00000027963	Extl2	120.568	-3.43904	0.536235	-6.41331	1.42391e-10	7.16532e-09	exostosin-like glycosyltransferase 2
ENSMUSG00000068747	Sort1	45.7561	-3.45662	0.742907	-4.65283	3.27407e-06	8.02223e-05	sortilin 1
ENSMUSG00000047037	Nipa1	25.7982	-3.47051	1.16319	-2.98362	0.00284859	0.0282612	non imprinted in Prader-Willi/Angelman syndrome 1 homolog (human)
ENSMUSG00000033287	Kctd17	102.714	-3.48109	1.00884	-3.45058	0.000559375	0.00743315	potassium channel tetramerisation domain containing 17
ENSMUSG00000025558	Dock9	2219.24	-3.48512	0.325221	-10.7162	8.54664e-27	2.91497e-24	dedicator of cytokinesis 9
ENSMUSG00000030785	Cox6a2	24.1395	-3.50066	1.12409	-3.11423	0.00184425	0.0200749	cytochrome c oxidase subunit 6A2
ENSMUSG00000121161	NA	21.7373	-3.50539	1.07551	-3.25927	0.00111698	0.0131267	NA
ENSMUSG00000046442	Ppm1e	304.394	-3.50765	0.478484	-7.33077	2.28839e-13	1.85831e-11	protein phosphatase 1E (PP2C domain containing)
ENSMUSG00000116957	NA	18.895	-3.52096	1.13415	-3.1045	0.001906	0.0205719	NA
ENSMUSG00000021567	Nkd2	61.9655	-3.52475	0.73774	-4.77776	1.77256e-06	4.62673e-05	naked cuticle 2
ENSMUSG00000035964	Tmem59l	1302.1	-3.53129	1.20642	-2.92707	0.0034217	0.0329462	transmembrane protein 59-like
ENSMUSG00000046844	Vat1l	2138.37	-3.54603	0.314534	-11.2739	1.76529e-29	6.6082e-27	vesicle amine transport protein 1 like
ENSMUSG00000047842	Diras2	39.9666	-3.55093	1.26765	-2.80119	0.00509152	0.0451965	DIRAS family, GTP-binding RAS-like 2
ENSMUSG00000044927	H1f10	56.3677	-3.5514	0.900663	-3.9431	8.0436e-05	0.00140288	H1.10 linker histone
ENSMUSG00000110773	NA	31.5196	-3.55364	0.91195	-3.89676	9.74901e-05	0.00165241	NA
ENSMUSG00000029134	Plb1	66.6764	-3.55832	1.14378	-3.11101	0.00186447	0.0202519	phospholipase B1
ENSMUSG00000070327	Rnf213	1543.27	-3.56384	0.464801	-7.66746	1.75438e-14	1.69348e-12	ring finger protein 213
ENSMUSG00000038179	Slamf7	374.771	-3.57302	0.38122	-9.37259	7.07739e-21	1.46789e-18	SLAM family member 7
ENSMUSG00000019122	Ccl9	23.4355	-3.58232	1.21162	-2.95664	0.00311009	0.0304036	chemokine (C-C motif) ligand 9
ENSMUSG00000072294	Klf12	106.723	-3.58466	0.684644	-5.2358	1.64274e-07	5.12454e-06	Kruppel-like factor 12
ENSMUSG00000085603	NA	54.7366	-3.58624	0.779774	-4.59908	4.24366e-06	0.000101294	NA
ENSMUSG00000038648	Creb3l2	243.018	-3.59223	0.412451	-8.70947	3.05293e-18	4.42041e-16	cAMP responsive element binding protein 3-like 2
ENSMUSG00000061311	Rag1	1821.06	-3.60546	1.07536	-3.3528	0.000799992	0.00997423	recombination activating 1
ENSMUSG00000027993	Trim2	144.986	-3.60982	0.608185	-5.9354	2.93121e-09	1.20612e-07	tripartite motif-containing 2
ENSMUSG00000054452	Tle5	1463.97	-3.65097	0.24366	-14.9839	9.35829e-51	1.43631e-47	TLE family member 5, transcriptional modulator
ENSMUSG00000022636	Alcam	37.9297	-3.66858	1.01412	-3.6175	0.000297465	0.00432748	activated leukocyte cell adhesion molecule
ENSMUSG00000042345	Ubash3a	718.236	-3.71245	0.515406	-7.20296	5.89174e-13	4.4545e-11	ubiquitin associated and SH3 domain containing, A
ENSMUSG00000030172	Erc1	574.827	-3.74258	0.388147	-9.64218	5.30514e-22	1.21527e-19	ELKS/RAB6-interacting/CAST family member 1
ENSMUSG00000030306	Tmtc1	26.4024	-3.74642	1.03448	-3.62156	0.000292831	0.00427629	transmembrane and tetratricopeptide repeat containing 1
ENSMUSG00000004383	Large1	68.8615	-3.74786	0.696445	-5.38141	7.39026e-08	2.4551e-06	LARGE xylosyl- and glucuronyltransferase 1
ENSMUSG00000053580	Tanc2	31.3256	-3.7591	1.24565	-3.01777	0.00254638	0.0257287	tetratricopeptide repeat, ankyrin repeat and coiled-coil containing 2
ENSMUSG00000034485	Uaca	323.916	-3.77092	0.581401	-6.48592	8.81945e-11	4.66762e-09	uveal autoantigen with coiled-coil domains and ankyrin repeats
ENSMUSG00000055980	Irs1	86.7516	-3.78446	0.813445	-4.65238	3.28124e-06	8.02223e-05	insulin receptor substrate 1
ENSMUSG00000052776	Oas1a	218.687	-3.81473	0.738843	-5.16312	2.42864e-07	7.28022e-06	2'-5' oligoadenylate synthetase 1A
ENSMUSG00000038371	Sbf2	67.8392	-3.82546	1.23105	-3.10749	0.00188686	0.0204516	SET binding factor 2
ENSMUSG00000042302	Ehbp1	44.2912	-3.86281	1.01845	-3.79282	0.000148947	0.00237882	EH domain binding protein 1
ENSMUSG00000024897	Apba1	14.5996	-3.88117	1.32512	-2.92893	0.00340133	0.0327706	amyloid beta (A4) precursor protein binding, family A, member 1
ENSMUSG00000029860	Zyx	125.035	-3.88122	0.564715	-6.87288	6.29193e-12	4.04052e-10	zyxin
ENSMUSG00000049807	Arhgap23	80.5986	-3.88875	0.746301	-5.21069	1.8814e-07	5.83347e-06	Rho GTPase activating protein 23
ENSMUSG00000038515	Grtp1	115.158	-3.92376	0.879875	-4.45945	8.21708e-06	0.00018143	GH regulated TBC protein 1
ENSMUSG00000041361	Myzap	37.8308	-3.95264	0.876219	-4.51102	6.45172e-06	0.000146694	myocardial zonula adherens protein
ENSMUSG00000032549	Rab6b	25.2173	-3.96343	1.04148	-3.80558	0.000141473	0.00227841	RAB6B, member RAS oncogene family
ENSMUSG00000027253	Lrp4	200.815	-3.96593	0.834266	-4.75379	1.9964e-06	5.13246e-05	low density lipoprotein receptor-related protein 4
ENSMUSG00000030852	Tacc2	39.5165	-3.98502	0.813948	-4.89592	9.78471e-07	2.67217e-05	transforming, acidic coiled-coil containing protein 2
ENSMUSG00000025044	Msr1	12.7201	-3.9883	1.44483	-2.7604	0.00577311	0.0498065	macrophage scavenger receptor 1
ENSMUSG00000051817	Sox12	152.362	-3.9979	0.59678	-6.69912	2.09674e-11	1.21897e-09	SRY (sex determining region Y)-box 12
ENSMUSG00000023243	Kcnk5	265.551	-4.00175	0.431126	-9.28209	1.66178e-20	3.22849e-18	potassium channel, subfamily K, member 5
ENSMUSG00000001507	Itga3	18.1782	-4.00708	1.39309	-2.8764	0.00402234	0.0375288	integrin alpha 3
ENSMUSG00000038370	Pcp4l1	108.582	-4.01049	0.839769	-4.77571	1.79076e-06	4.64548e-05	Purkinje cell protein 4-like 1
ENSMUSG00000028528	Dnajc6	43.5803	-4.01619	0.94539	-4.24818	2.15511e-05	0.000433508	DnaJ heat shock protein family (Hsp40) member C6
ENSMUSG00000015468	Notch4	44.2963	-4.02022	1.38201	-2.90897	0.00362622	0.0346114	notch 4
ENSMUSG00000028037	Ifi44	107.85	-4.0302	0.929476	-4.33599	1.45104e-05	0.000302178	interferon-induced protein 44
ENSMUSG00000038668	Lpar1	111.795	-4.03606	0.622488	-6.48376	8.94646e-11	4.71856e-09	lysophosphatidic acid receptor 1
ENSMUSG00000045092	S1pr1	354.972	-4.06346	0.556593	-7.3006	2.86495e-13	2.29017e-11	sphingosine-1-phosphate receptor 1
ENSMUSG00000108815	NA	47.848	-4.06373	1.14827	-3.53902	0.000401614	0.00561382	NA
ENSMUSG00000045667	Smtnl2	467.988	-4.07344	0.368199	-11.0632	1.89316e-28	6.91816e-26	smoothelin-like 2
ENSMUSG00000041729	Coro2b	81.9376	-4.07657	0.625999	-6.51211	7.41019e-11	3.96277e-09	coronin, actin binding protein, 2B
ENSMUSG00000090291	Lrrc10b	26.4441	-4.09398	1.30022	-3.14869	0.00164006	0.0181875	leucine rich repeat containing 10B
ENSMUSG00000051228	Nyx	43.3227	-4.09558	1.02677	-3.98881	6.64051e-05	0.00117825	nyctalopin
ENSMUSG00000039652	Cpeb3	14.1588	-4.11672	1.38099	-2.98099	0.00287315	0.0284681	cytoplasmic polyadenylation element binding protein 3
ENSMUSG00000021338	Carmil1	36.5001	-4.11931	1.11744	-3.68637	0.000227479	0.00344995	capping protein regulator and myosin 1 linker 1
ENSMUSG00000109408	A930037H05Rik	24.7294	-4.13287	1.01401	-4.07578	4.58605e-05	0.000845995	RIKEN cDNA A930037H05 gene
ENSMUSG00000056498	Tmem154	41.644	-4.14598	0.89839	-4.6149	3.93288e-06	9.43155e-05	transmembrane protein 154
ENSMUSG00000035164	Zc3h12c	31.3834	-4.16087	1.27269	-3.26935	0.00107795	0.0127167	zinc finger CCCH type containing 12C
ENSMUSG00000105646	NA	372.892	-4.16578	0.531372	-7.83966	4.51756e-15	4.88279e-13	NA
ENSMUSG00000076615	Ighg3	19.5877	-4.18903	1.44613	-2.89671	0.00377096	0.0357224	Immunoglobulin heavy constant gamma 3
ENSMUSG00000025931	Paqr8	69.1955	-4.19533	0.65557	-6.39952	1.55863e-10	7.81759e-09	progestin and adipoQ receptor family member VIII
ENSMUSG00000041734	Kirrel	1188.17	-4.19599	1.16097	-3.61422	0.000301249	0.00437838	kirre like nephrin family adhesion molecule 1
ENSMUSG00000036356	Csgalnact1	115.733	-4.21362	0.579243	-7.27437	3.48044e-13	2.7535e-11	chondroitin sulfate N-acetylgalactosaminyltransferase 1
ENSMUSG00000019806	Aig1	53.0141	-4.22449	0.726298	-5.81647	6.01031e-09	2.34723e-07	androgen-induced 1
ENSMUSG00000058135	Gstm1	96.3472	-4.22538	0.590944	-7.15023	8.66343e-13	6.39261e-11	glutathione S-transferase, mu 1
ENSMUSG00000040249	Lrp1	69.5063	-4.23991	0.918544	-4.61591	3.91384e-06	9.40057e-05	low density lipoprotein receptor-related protein 1
ENSMUSG00000020140	Lgr5	177.077	-4.24626	0.703758	-6.03369	1.60253e-09	6.81319e-08	leucine rich repeat containing G protein coupled receptor 5
ENSMUSG00000040046	Tph1	96.8483	-4.25639	0.924445	-4.60427	4.13922e-06	9.89545e-05	tryptophan hydroxylase 1
ENSMUSG00000056215	Lrguk	25.677	-4.26035	1.26765	-3.36083	0.000777097	0.00979218	leucine-rich repeats and guanylate kinase domain containing
ENSMUSG00000017446	C1qtnf1	16.6225	-4.29086	1.53755	-2.79071	0.00525932	0.0463109	C1q and tumor necrosis factor related protein 1
ENSMUSG00000022018	Rgcc	484.384	-4.29433	0.536243	-8.00817	1.16426e-15	1.3852e-13	regulator of cell cycle
ENSMUSG00000014932	Yes1	19.4685	-4.30639	1.2763	-3.37412	0.00074052	0.00943196	YES proto-oncogene 1, Src family tyrosine kinase
ENSMUSG00000031758	Cdyl2	66.3677	-4.31855	0.777018	-5.55785	2.73114e-08	9.59211e-07	chromodomain protein, Y chromosome-like 2
ENSMUSG00000052698	Tln2	98.8399	-4.32091	0.712999	-6.06019	1.35964e-09	5.87822e-08	talin 2
ENSMUSG00000021069	Pygl	43.1746	-4.32635	0.842562	-5.13475	2.82521e-07	8.34364e-06	liver glycogen phosphorylase
ENSMUSG00000022197	Pdzd2	1183.43	-4.3287	0.48243	-8.9727	2.89345e-19	4.77513e-17	PDZ domain containing 2
ENSMUSG00000040729	Cep126	28.0111	-4.32937	1.11684	-3.87645	0.00010599	0.00177011	centrosomal protein 126
ENSMUSG00000106417	NA	23.18	-4.34988	1.35339	-3.21405	0.00130877	0.0150197	NA
ENSMUSG00000025351	Cd63	16.2339	-4.39592	1.50431	-2.92222	0.00347546	0.0334009	CD63 antigen
ENSMUSG00000046997	Spsb4	16.4034	-4.40637	1.48354	-2.97018	0.00297627	0.0292764	splA/ryanodine receptor domain and SOCS box containing 4
ENSMUSG00000004730	Adgre1	22.8429	-4.42754	1.53283	-2.88847	0.00387123	0.0364961	adhesion G protein-coupled receptor E1
ENSMUSG00000061981	Flot2	126.602	-4.43058	0.707505	-6.26226	3.79448e-10	1.80303e-08	flotillin 2
ENSMUSG00000033577	Myo6	34.8542	-4.43098	0.976063	-4.53964	5.63497e-06	0.000130446	myosin VI
ENSMUSG00000039109	F13a1	28.0892	-4.44213	1.32653	-3.34868	0.000811964	0.0100989	coagulation factor XIII, A1 subunit
ENSMUSG00000058818	Pirb	43.7011	-4.45943	1.00559	-4.43462	9.22334e-06	0.00020051	paired Ig-like receptor B
ENSMUSG00000062380	Tubb3	523.393	-4.51762	0.499433	-9.04549	1.48996e-19	2.59862e-17	tubulin, beta 3 class III
ENSMUSG00000071379	Hpcal1	158.883	-4.55678	0.514473	-8.85718	8.20662e-19	1.25955e-16	hippocalcin-like 1
ENSMUSG00000018341	Il12rb2	24.1088	-4.55869	1.38694	-3.28686	0.00101312	0.0120606	interleukin 12 receptor, beta 2
ENSMUSG00000021565	Slc6a19	32.2896	-4.56115	1.17633	-3.87745	0.000105558	0.00176645	solute carrier family 6 (neurotransmitter transporter), member 19
ENSMUSG00000047712	Ust	39.8608	-4.56711	1.21409	-3.76177	0.000168718	0.00265044	uronyl-2-sulfotransferase
ENSMUSG00000020601	Trib2	69.8508	-4.60161	0.696089	-6.61066	3.82613e-11	2.16691e-09	tribbles pseudokinase 2
ENSMUSG00000055003	Lrtm2	19.0292	-4.60679	1.45196	-3.17282	0.00150967	0.0169747	leucine-rich repeats and transmembrane domains 2
ENSMUSG00000033066	Gas7	860.785	-4.61645	0.531232	-8.69008	3.62188e-18	5.19519e-16	growth arrest specific 7
ENSMUSG00000037989	Wnk2	18.6735	-4.63795	1.53809	-3.01539	0.00256649	0.0258503	WNK lysine deficient protein kinase 2
ENSMUSG00000116395	NA	13.3679	-4.64622	1.5376	-3.02174	0.00251323	0.0254944	NA
ENSMUSG00000027344	Fsip1	13.3291	-4.66451	1.64243	-2.84001	0.00451121	0.0411541	fibrous sheath-interacting protein 1
ENSMUSG00000084081	Gm12057	155.21	-4.67489	0.504236	-9.27125	1.83985e-20	3.48618e-18	methionine aminopeptidase 2 pseudogene
ENSMUSG00000039410	Prdm16	39.009	-4.692	1.2561	-3.73537	0.000187442	0.00290299	PR domain containing 16
ENSMUSG00000073555	Gm4951	33.3629	-4.69848	1.16871	-4.02025	5.81374e-05	0.00104606	predicted gene 4951
ENSMUSG00000049881	2810025M15Rik	223.762	-4.70464	0.44169	-10.6514	1.71691e-26	5.60662e-24	RIKEN cDNA 2810025M15 gene
ENSMUSG00000076937	Iglc2	13.4415	-4.72473	1.64387	-2.87415	0.00405119	0.037752	immunoglobulin lambda constant 2
ENSMUSG00000031626	Sorbs2	37.9621	-4.75912	1.16981	-4.06829	4.73601e-05	0.000871563	sorbin and SH3 domain containing 2
ENSMUSG00000032265	Tent5a	59.448	-4.79556	0.789831	-6.07163	1.26618e-09	5.50521e-08	terminal nucleotidyltransferase 5A
ENSMUSG00000052911	Lamb2	121.68	-4.80352	0.698363	-6.87825	6.05909e-12	3.90735e-10	laminin, beta 2
ENSMUSG00000039676	Capsl	22.2279	-4.81883	1.25065	-3.85305	0.000116658	0.0019211	calcyphosine-like
ENSMUSG00000039908	Slc26a11	19.2872	-4.81955	1.50668	-3.19879	0.00138005	0.0157246	solute carrier family 26, member 11
ENSMUSG00000033906	Zdhhc15	59.3855	-4.82721	0.839082	-5.75296	8.76945e-09	3.29886e-07	zinc finger, DHHC domain containing 15
ENSMUSG00000029223	Uchl1	765.429	-4.83649	0.333426	-14.5054	1.1191e-47	1.43132e-44	ubiquitin carboxy-terminal hydrolase L1
ENSMUSG00000048376	F2r	15.2745	-4.85189	1.48985	-3.25664	0.0011274	0.0132289	coagulation factor II (thrombin) receptor
ENSMUSG00000101462	NA	15.164	-4.87817	1.63489	-2.9838	0.00284695	0.0282612	NA
ENSMUSG00000021680	Crhbp	1588.19	-4.88592	0.347319	-14.0675	6.01222e-45	6.59111e-42	corticotropin releasing hormone binding protein
ENSMUSG00000034205	Loxl2	15.3167	-4.89706	1.61063	-3.04046	0.00236215	0.0243644	lysyl oxidase-like 2
ENSMUSG00000055435	Maf	31.196	-4.91791	1.19747	-4.10692	4.00972e-05	0.000751419	avian musculoaponeurotic fibrosarcoma oncogene homolog
ENSMUSG00000061751	Kalrn	72.5045	-4.92282	0.697988	-7.05287	1.75267e-12	1.23963e-10	kalirin, RhoGEF kinase
ENSMUSG00000033488	Cryzl2	23.4241	-4.9412	1.36346	-3.62402	0.000290064	0.00425205	crystallin zeta like 2
ENSMUSG00000120085	NA	43.1043	-4.94586	0.959799	-5.15301	2.56334e-07	7.65411e-06	NA
ENSMUSG00000005800	Mmp8	33.7492	-5.00018	1.04438	-4.78771	1.68694e-06	4.43341e-05	matrix metallopeptidase 8
ENSMUSG00000106634	NA	107.075	-5.00025	0.705587	-7.08666	1.37388e-12	9.89968e-11	NA
ENSMUSG00000026347	Tmem163	58.4686	-5.00462	0.810264	-6.17652	6.5528e-10	2.98434e-08	transmembrane protein 163
ENSMUSG00000076609	Igkc	1444.35	-5.01713	0.437976	-11.4553	2.21302e-30	9.43485e-28	immunoglobulin kappa constant
ENSMUSG00000022438	Parvb	238.763	-5.01721	0.481843	-10.4126	2.17308e-25	6.67048e-23	parvin, beta
ENSMUSG00000112148	Lilrb4a	32.0016	-5.0278	1.37709	-3.65104	0.000261179	0.00389182	leukocyte immunoglobulin-like receptor, subfamily B, member 4A
ENSMUSG00000029163	Emilin1	141.839	-5.07165	0.573664	-8.84081	9.50297e-19	1.44408e-16	elastin microfibril interfacer 1
ENSMUSG00000042759	Apobr	13.5842	-5.07174	1.71816	-2.95184	0.00315881	0.0308103	apolipoprotein B receptor
ENSMUSG00000076934	Iglv1	51.7474	-5.08013	0.921557	-5.51255	3.53678e-08	1.21983e-06	immunoglobulin lambda variable 1
ENSMUSG00000029096	Htra3	1096.13	-5.09931	1.14889	-4.43846	9.06038e-06	0.000197527	HtrA serine peptidase 3
ENSMUSG00000017737	Mmp9	25.2443	-5.12022	1.30004	-3.93852	8.19846e-05	0.00141541	matrix metallopeptidase 9
ENSMUSG00000031448	Adprhl1	45.6437	-5.14833	1.25246	-4.11059	3.94652e-05	0.000742293	ADP-ribosylhydrolase like 1
ENSMUSG00000022656	Nectin3	27.2021	-5.15344	1.17087	-4.40137	1.07568e-05	0.000232528	nectin cell adhesion molecule 3
ENSMUSG00000025037	Maoa	93.7065	-5.16381	0.669536	-7.71253	1.23345e-14	1.2058e-12	monoamine oxidase A
ENSMUSG00000060586	H2-Eb1	190.899	-5.16843	0.6218	-8.31205	9.40652e-17	1.26641e-14	histocompatibility 2, class II antigen E beta
ENSMUSG00000030170	Wnt5b	31.7362	-5.18564	1.2698	-4.08382	4.4302e-05	0.000820202	wingless-type MMTV integration site family, member 5B
ENSMUSG00000007888	Crlf1	2497.07	-5.20095	1.72517	-3.01474	0.00257199	0.0258682	cytokine receptor-like factor 1
ENSMUSG00000002944	Cd36	619.364	-5.21653	0.578056	-9.02426	1.80906e-19	3.11971e-17	CD36 molecule
ENSMUSG00000055675	Kbtbd11	646.058	-5.23384	1.51949	-3.44447	0.000572186	0.00758369	kelch repeat and BTB (POZ) domain containing 11
ENSMUSG00000041460	Cacna2d4	65.9498	-5.26791	0.844706	-6.23638	4.47801e-10	2.08268e-08	calcium channel, voltage-dependent, alpha 2/delta subunit 4
ENSMUSG00000096687	Mfsd4b4	30.3572	-5.35621	1.26498	-4.23423	2.29341e-05	0.000457727	major facilitator superfamily domain containing 4B4
ENSMUSG00000024866	Acy3	58.6294	-5.39098	0.97313	-5.53984	3.02754e-08	1.05128e-06	aspartoacylase (aminoacylase) 3
ENSMUSG00000026490	Cdc42bpa	104.869	-5.44067	0.689502	-7.89073	3.00432e-15	3.36572e-13	CDC42 binding protein kinase alpha
ENSMUSG00000030774	Pak1	58.2531	-5.48958	1.04426	-5.25691	1.46494e-07	4.61683e-06	p21 (RAC1) activated kinase 1
ENSMUSG00000045103	Dmd	18.2786	-5.49282	1.7188	-3.19573	0.00139475	0.0158568	dystrophin, muscular dystrophy
ENSMUSG00000021281	Tnfaip2	24.4386	-5.53773	1.47703	-3.74923	0.000177379	0.00275827	tumor necrosis factor, alpha-induced protein 2
ENSMUSG00000062310	Glrp1	12.2159	-5.56053	1.90942	-2.91216	0.00358941	0.0343884	glutamine repeat protein 1
ENSMUSG00000000253	Gmpr	34.9449	-5.58834	1.32195	-4.22733	2.36476e-05	0.000470133	guanosine monophosphate reductase
ENSMUSG00000042155	Klhl23	93.1179	-5.59831	0.925898	-6.04635	1.48163e-09	6.33429e-08	kelch-like 23
ENSMUSG00000005533	Igf1r	498.619	-5.60127	1.7016	-3.29176	0.000995609	0.0118915	insulin-like growth factor I receptor
ENSMUSG00000010342	Tex14	11.1829	-5.6206	1.70312	-3.30017	0.000966274	0.0115823	testis expressed gene 14
ENSMUSG00000016262	Sertad4	270.543	-5.62481	1.53364	-3.66761	0.000244828	0.00368755	SERTA domain containing 4
ENSMUSG00000024621	Csf1r	69.2453	-5.65041	0.947305	-5.96472	2.4506e-09	1.02484e-07	colony stimulating factor 1 receptor
ENSMUSG00000055446	NA	13.1272	-5.67456	1.87992	-3.0185	0.00254025	0.0256837	NA
ENSMUSG00000004558	Ndrg2	22.0157	-5.68377	1.50064	-3.78756	0.000152132	0.00242211	N-myc downstream regulated gene 2
ENSMUSG00000022504	Ciita	69.8033	-5.71058	0.920822	-6.20161	5.5889e-10	2.58369e-08	class II transactivator
ENSMUSG00000070732	Rbm44	75.8538	-5.72792	0.788308	-7.26609	3.70033e-13	2.89759e-11	RNA binding motif protein 44
ENSMUSG00000094910	D430019H16Rik	177.566	-5.74536	0.703402	-8.16796	3.13643e-16	3.85103e-14	RIKEN cDNA D430019H16 gene
ENSMUSG00000015568	Lpl	47.6772	-5.74783	1.23573	-4.65138	3.29718e-06	8.04533e-05	lipoprotein lipase
ENSMUSG00000032554	Trf	56.2616	-5.76743	1.13237	-5.09323	3.52006e-07	1.02322e-05	transferrin
ENSMUSG00000094117	Igkv3-12	13.7581	-5.77772	1.87649	-3.079	0.00207693	0.0221059	immunoglobulin kappa variable 3-12
ENSMUSG00000023036	Pcdhgc4	14.7999	-5.80375	1.90148	-3.05223	0.00227147	0.0236146	protocadherin gamma subfamily C, 4
ENSMUSG00000025328	Padi3	14.9118	-5.8521	1.84917	-3.16471	0.00155239	0.0173992	peptidyl arginine deiminase, type III
ENSMUSG00000095753	Igkv4-53	14.7414	-5.86933	1.90307	-3.08413	0.00204146	0.0218039	immunoglobulin kappa variable 4-53
ENSMUSG00000045095	Magi1	34.5693	-5.89134	1.31968	-4.46423	8.03575e-06	0.000178171	membrane associated guanylate kinase, WW and PDZ domain containing 1
ENSMUSG00000053110	Yap1	30.0486	-5.91074	1.35031	-4.37732	1.20147e-05	0.000255405	yes-associated protein 1
ENSMUSG00000046152	Fut10	90.5155	-5.95135	0.818289	-7.27292	3.518e-13	2.76893e-11	fucosyltransferase 10
ENSMUSG00000044707	Ccnjl	32.3227	-5.9858	1.34091	-4.46399	8.04486e-06	0.000178171	cyclin J-like
ENSMUSG00000036594	H2-Aa	164.957	-5.9975	0.808055	-7.42214	1.1524e-13	9.77181e-12	histocompatibility 2, class II antigen A, alpha
ENSMUSG00000051579	Tceal8	17.0907	-6.03497	1.83618	-3.2867	0.00101369	0.0120606	transcription elongation factor A (SII)-like 8
ENSMUSG00000032094	Cd3d	12.5753	-6.05752	2.0265	-2.98916	0.00279747	0.0278282	CD3 antigen, delta polypeptide
ENSMUSG00000086470	NA	17.2808	-6.06171	1.79196	-3.38272	0.00071772	0.00917963	NA
ENSMUSG00000001604	Tcea3	34.9969	-6.10995	1.4141	-4.32074	1.55504e-05	0.000322088	transcription elongation factor A (SII), 3
ENSMUSG00000041633	Kctd12b	53.1175	-6.11134	1.1092	-5.5097	3.59454e-08	1.23463e-06	potassium channel tetramerisation domain containing 12b
ENSMUSG00000004110	Cacna1e	130.857	-6.13726	0.766734	-8.00442	1.20034e-15	1.41714e-13	calcium channel, voltage-dependent, R type, alpha 1E subunit
ENSMUSG00000016382	Pls3	97.5862	-6.20122	0.855927	-7.24504	4.32324e-13	3.35117e-11	plastin 3 (T-isoform)
ENSMUSG00000076848	Trav15-2-dv6-2	39.406	-6.24058	1.27925	-4.87831	1.06997e-06	2.9096e-05	T cell receptor alpha variable 15-2-DV6-2
ENSMUSG00000051243	Islr2	98.9476	-6.29343	0.870185	-7.23229	4.74934e-13	3.64464e-11	immunoglobulin superfamily containing leucine-rich repeat 2
ENSMUSG00000074682	Zcchc3	39.8866	-6.29457	1.31682	-4.78012	1.75188e-06	4.58838e-05	zinc finger, CCHC domain containing 3
ENSMUSG00000073678	Pgap1	39.517	-6.30194	1.2512	-5.03671	4.73609e-07	1.3461e-05	post-GPI attachment to proteins 1
ENSMUSG00000076596	Igkv3-10	7.65351	-6.34378	2.29837	-2.76012	0.00577803	0.0498209	immunoglobulin kappa variable 3-10
ENSMUSG00000076709	Ighv1-47	7.75337	-6.36076	2.28416	-2.78473	0.00535731	0.0469245	immunoglobulin heavy variable 1-47
ENSMUSG00000001120	Pcbp3	106.336	-6.36266	0.805198	-7.90199	2.74488e-15	3.09767e-13	poly(rC) binding protein 3
ENSMUSG00000047342	Zfp286	20.4871	-6.40017	1.80312	-3.54951	0.000385955	0.00544451	zinc finger protein 286
ENSMUSG00000024164	C3	40.2229	-6.40298	1.4051	-4.55696	5.19004e-06	0.000120327	complement component 3
ENSMUSG00000049321	Zfp2	8.12831	-6.4262	2.29626	-2.79855	0.0051332	0.0454491	zinc finger protein 2
ENSMUSG00000094694	NA	8.11502	-6.43133	2.30872	-2.78567	0.00534166	0.0469015	NA
ENSMUSG00000021136	Smoc1	92.5259	-6.43498	0.981459	-6.55654	5.5069e-11	3.04029e-09	SPARC related modular calcium binding 1
ENSMUSG00000024672	Ms4a7	8.30438	-6.45782	2.28072	-2.83149	0.00463322	0.0420773	membrane-spanning 4-domains, subfamily A, member 7
ENSMUSG00000032220	Myo1e	180.505	-6.46003	0.692851	-9.32383	1.12214e-20	2.2367e-18	myosin IE
ENSMUSG00000049580	Tsku	22.1788	-6.47349	1.74233	-3.71543	0.00020286	0.00310728	tsukushi, small leucine rich proteoglycan
ENSMUSG00000121499	NA	8.43649	-6.48324	2.22772	-2.91025	0.00361135	0.0345125	NA
ENSMUSG00000041119	Pde9a	8.52409	-6.49898	2.25417	-2.88309	0.00393792	0.0370565	phosphodiesterase 9A
ENSMUSG00000095565	NA	8.548	-6.50349	2.22695	-2.92036	0.00349629	0.0335802	NA
ENSMUSG00000095127	Ighv1-82	8.54727	-6.50627	2.28639	-2.84565	0.00443203	0.0405864	immunoglobulin heavy variable 1-82
ENSMUSG00000049130	C5ar1	8.62289	-6.51149	2.2553	-2.88719	0.00388696	0.0366127	complement component 5a receptor 1
ENSMUSG00000076522	Igkv16-104	8.66383	-6.51883	2.21957	-2.93697	0.00331434	0.0321139	immunoglobulin kappa variable 16-104
ENSMUSG00000076498	Trbc2	8.65332	-6.52357	2.31438	-2.81871	0.00482178	0.043379	T cell receptor beta, constant 2
ENSMUSG00000034957	Cebpa	8.72999	-6.5315	2.20532	-2.9617	0.00305943	0.0299688	CCAAT/enhancer binding protein (C/EBP), alpha
ENSMUSG00000030579	Tyrobp	24.9531	-6.53731	1.68511	-3.87946	0.00010469	0.00175413	TYRO protein tyrosine kinase binding protein
ENSMUSG00000034652	Cd300a	8.8063	-6.54542	2.20381	-2.97004	0.00297761	0.0292764	CD300A molecule
ENSMUSG00000087044	NA	8.83446	-6.54832	2.20138	-2.97465	0.00293325	0.028938	NA
ENSMUSG00000050050	Ccdc158	9.10318	-6.59143	2.18469	-3.0171	0.00255208	0.0257524	coiled-coil domain containing 158
ENSMUSG00000076508	Igkv17-127	9.25154	-6.61599	2.1691	-3.05011	0.00228755	0.0237065	immunoglobulin kappa variable 17-127
ENSMUSG00000031125	3830403N18Rik	9.26964	-6.61802	2.16871	-3.05159	0.00227634	0.0236222	RIKEN cDNA 3830403N18 gene
ENSMUSG00000053070	Cfap300	9.27516	-6.61878	2.16875	-3.05189	0.00227406	0.0236146	cilia and flagella associated protein 300
ENSMUSG00000110123	NA	9.3721	-6.63739	2.21807	-2.99242	0.00276773	0.0276557	NA
ENSMUSG00000070803	Cited4	9.43048	-6.63792	2.29605	-2.89102	0.00383996	0.0362458	Cbp/p300-interacting transactivator, with Glu/Asp-rich carboxy-terminal domain, 4
ENSMUSG00000004612	Nkg7	9.44717	-6.64786	2.16023	-3.07738	0.00208826	0.0222111	natural killer cell group 7 sequence
ENSMUSG00000024673	Ms4a1	190.494	-6.6508	2.04103	-3.25855	0.00111982	0.01315	membrane-spanning 4-domains, subfamily A, member 1
ENSMUSG00000052373	Mpp3	67.2611	-6.65871	1.09521	-6.07983	1.20311e-09	5.27583e-08	membrane protein, palmitoylated 3 (MAGUK p55 subfamily member 3)
ENSMUSG00000023349	Clec4n	9.57794	-6.66774	2.18251	-3.05507	0.00225006	0.0234925	C-type lectin domain family 4, member n
ENSMUSG00000044033	Ccdc141	9.75377	-6.68612	2.19856	-3.04114	0.00235688	0.0243265	coiled-coil domain containing 141
ENSMUSG00000055322	Tns1	9.77677	-6.68653	2.17481	-3.07453	0.00210835	0.0223628	tensin 1
ENSMUSG00000048330	Ric3	9.77757	-6.69253	2.15432	-3.10657	0.00189272	0.0204863	RIC3 acetylcholine receptor chaperone
ENSMUSG00000006800	Sulf2	496.191	-6.71866	2.36435	-2.84165	0.0044881	0.041002	sulfatase 2
ENSMUSG00000076672	NA	9.94703	-6.72065	2.12618	-3.1609	0.0015728	0.0175304	NA
ENSMUSG00000054626	Xlr	9.98466	-6.72345	2.13996	-3.14186	0.00167879	0.0185635	X-linked lymphocyte-regulated
ENSMUSG00000055013	Agap1	60.2026	-6.72447	1.07003	-6.28438	3.2917e-10	1.57878e-08	ArfGAP with GTPase domain, ankyrin repeat and PH domain 1
ENSMUSG00000050272	Dscam	10.0246	-6.72465	2.17576	-3.09072	0.00199672	0.0214341	DS cell adhesion molecule
ENSMUSG00000045404	Kcnk13	9.98171	-6.72608	2.12646	-3.16304	0.00156131	0.0174531	potassium channel, subfamily K, member 13
ENSMUSG00000023963	Cyp39a1	29.6489	-6.73285	1.64999	-4.08055	4.49294e-05	0.000830816	cytochrome P450, family 39, subfamily a, polypeptide 1
ENSMUSG00000015053	Gata2	10.1171	-6.74231	2.16117	-3.11975	0.00181004	0.0197548	GATA binding protein 2
ENSMUSG00000022297	Fzd6	54.4475	-6.75464	1.29832	-5.20261	1.96504e-07	6.03189e-06	frizzled class receptor 6
ENSMUSG00000024242	Map4k3	64.8411	-6.75745	1.19553	-5.65224	1.58368e-08	5.74616e-07	mitogen-activated protein kinase kinase kinase kinase 3
ENSMUSG00000031712	Il15	10.2834	-6.76028	2.13598	-3.16496	0.00155106	0.0173992	interleukin 15
ENSMUSG00000094689	NA	10.2792	-6.77332	2.21135	-3.06298	0.00219148	0.0230218	NA
ENSMUSG00000038244	Mical2	10.3455	-6.77535	2.10558	-3.2178	0.00129176	0.0148732	microtubule associated monooxygenase, calponin and LIM domain containing 2
ENSMUSG00000039062	Anpep	10.4792	-6.77626	2.38778	-2.83789	0.00454125	0.0413645	alanyl (membrane) aminopeptidase
ENSMUSG00000000555	Itga5	163.76	-6.78479	0.718646	-9.44108	3.68959e-21	8.05557e-19	integrin alpha 5 (fibronectin receptor alpha)
ENSMUSG00000042474	Fcmr	56.9055	-6.78527	1.2127	-5.59518	2.20398e-08	7.84844e-07	Fc fragment of IgM receptor
ENSMUSG00000001768	Rin2	58.2551	-6.79122	1.13968	-5.95888	2.53968e-09	1.05634e-07	Ras and Rab interactor 2
ENSMUSG00000030650	Tmc5	10.559	-6.79517	2.40717	-2.82289	0.00475929	0.0429175	transmembrane channel-like gene family 5
ENSMUSG00000026748	Plxdc2	10.5058	-6.79533	2.11276	-3.21632	0.00129845	0.0149278	plexin domain containing 2
ENSMUSG00000020900	Myh10	4383.49	-6.80207	0.309497	-21.9779	4.69046e-107	3.59946e-103	myosin, heavy polypeptide 10, non-muscle
ENSMUSG00000076514	Igkv17-121	10.5757	-6.80444	2.13794	-3.18271	0.00145904	0.0165021	immunoglobulin kappa variable 17-121
ENSMUSG00000076501	Igkv2-137	10.5644	-6.80448	2.11555	-3.21641	0.00129806	0.0149278	immunoglobulin kappa chain variable 2-137
ENSMUSG00000046999	1110032F04Rik	10.6317	-6.81481	2.09769	-3.24872	0.00115927	0.0135717	RIKEN cDNA 1110032F04 gene
ENSMUSG00000034295	Fhod3	59.185	-6.81701	1.20705	-5.64766	1.62645e-08	5.88744e-07	formin homology 2 domain containing 3
ENSMUSG00000105373	NA	10.6762	-6.82315	2.08851	-3.267	0.00108695	0.0128031	NA
ENSMUSG00000023992	Trem2	10.9863	-6.86352	2.09225	-3.28044	0.00103644	0.0122647	triggering receptor expressed on myeloid cells 2
ENSMUSG00000026380	Tfcp2l1	17.7025	-6.86552	2.12138	-3.23634	0.00121073	0.01408	transcription factor CP2-like 1
ENSMUSG00000021097	Clmn	11.1574	-6.8656	2.1797	-3.1498	0.00163385	0.0181449	calmin
ENSMUSG00000026589	Sec16b	11.0495	-6.87222	2.06747	-3.32397	0.000887465	0.010836	SEC16 homolog B (S. cerevisiae)
ENSMUSG00000054003	Tdrd9	11.1319	-6.8792	2.15605	-3.19065	0.00141953	0.0161027	tudor domain containing 9
ENSMUSG00000033777	Tlr13	11.1461	-6.88306	2.07474	-3.31756	0.000908089	0.0110351	toll-like receptor 13
ENSMUSG00000049044	Rapgef4	11.299	-6.90568	2.07218	-3.33257	0.000860464	0.0105905	Rap guanine nucleotide exchange factor (GEF) 4
ENSMUSG00000036896	C1qc	11.4491	-6.92115	2.06311	-3.35472	0.000794444	0.00994546	complement component 1, q subcomponent, C chain
ENSMUSG00000066000	Zfp979	11.4821	-6.92388	2.06367	-3.35512	0.000793296	0.00993919	zinc finger protein 979
ENSMUSG00000045441	Gprin3	95.4074	-6.94216	1.01736	-6.82372	8.87107e-12	5.58005e-10	GPRIN family member 3
ENSMUSG00000066362	Rps13-ps1	11.7346	-6.9612	2.06062	-3.37821	0.000729593	0.00931596	ribosomal protein S13, pseudogene 1
ENSMUSG00000096459	Ighv9-3	11.7245	-6.96391	2.26492	-3.07468	0.00210732	0.0223628	immunoglobulin heavy variable V9-3
ENSMUSG00000052534	Pbx1	79.8325	-6.96482	1.02235	-6.81255	9.5883e-12	5.95794e-10	pre B cell leukemia homeobox 1
ENSMUSG00000096498	NA	11.8813	-6.97834	2.03919	-3.42211	0.000621376	0.00813726	NA
ENSMUSG00000114608	Gm36161	12.0303	-6.99337	2.21349	-3.15944	0.00158075	0.0176062	predicted gene, 36161
ENSMUSG00000070476	Fam217b	12.099	-7.00271	2.01955	-3.46746	0.000525398	0.0070711	family with sequence similarity 217, member B
ENSMUSG00000001865	Cpa3	12.172	-7.00893	2.06581	-3.39283	0.000691752	0.00892186	carboxypeptidase A3, mast cell
ENSMUSG00000020042	Btbd11	12.1877	-7.01479	2.0241	-3.46564	0.00052897	0.00708433	BTB (POZ) domain containing 11
ENSMUSG00000022501	Prm1	12.2615	-7.02407	2.02558	-3.46769	0.000524954	0.0070711	protamine 1
ENSMUSG00000061186	Sfmbt2	12.3479	-7.03094	2.01936	-3.48176	0.000498127	0.00674841	Scm-like with four mbt domains 2
ENSMUSG00000104452	NA	12.3253	-7.03104	2.01631	-3.48707	0.000488335	0.00663859	NA
ENSMUSG00000034780	B3galt1	12.4828	-7.03542	2.30284	-3.0551	0.00224983	0.0234925	UDP-Gal:betaGlcNAc beta 1,3-galactosyltransferase, polypeptide 1
ENSMUSG00000094546	NA	12.5145	-7.05316	2.0097	-3.50955	0.000448861	0.00617858	NA
ENSMUSG00000026317	Cln8	12.7773	-7.06687	2.14815	-3.28975	0.00100277	0.0119677	CLN8 transmembrane ER and ERGIC protein
ENSMUSG00000034009	Rxfp1	12.6809	-7.06977	1.99899	-3.53667	0.000405207	0.00564861	relaxin/insulin-like family peptide receptor 1
ENSMUSG00000045915	Ccdc42	12.7311	-7.07375	2.01168	-3.51633	0.000437552	0.00605549	coiled-coil domain containing 42
ENSMUSG00000041180	Hectd2	12.7907	-7.07563	2.12787	-3.32522	0.000883494	0.0108047	HECT domain E3 ubiquitin protein ligase 2
ENSMUSG00000095612	NA	12.8968	-7.09966	2.08279	-3.40872	0.000652677	0.00848922	NA
ENSMUSG00000007209	Ceacam9	13.0248	-7.10681	2.00516	-3.54426	0.00039372	0.00553371	carcinoembryonic antigen-related cell adhesion molecule 9
ENSMUSG00000117442	1810073O08Rik	13.0171	-7.10844	1.9839	-3.58306	0.000339592	0.00488021	RIKEN cDNA 1810073O08 gene
ENSMUSG00000035042	Ccl5	13.0819	-7.12014	2.41271	-2.95109	0.00316652	0.030857	chemokine (C-C motif) ligand 5
ENSMUSG00000000031	H19	884.181	-7.1575	0.552594	-12.9525	2.27281e-38	1.6611e-35	H19, imprinted maternally expressed transcript
ENSMUSG00000005672	Kit	218.192	-7.15986	1.72324	-4.15488	3.25459e-05	0.000625959	KIT proto-oncogene receptor tyrosine kinase
ENSMUSG00000095571	NA	13.5645	-7.17331	2.1342	-3.36112	0.00077626	0.00979081	NA
ENSMUSG00000039741	Bahcc1	766.121	-7.19097	0.430576	-16.7008	1.29314e-62	3.30784e-59	BAH domain and coiled-coil containing 1
ENSMUSG00000032739	Pram1	13.809	-7.19115	1.96693	-3.65602	0.00025616	0.00382819	PML-RAR alpha-regulated adaptor molecule 1
ENSMUSG00000019838	Slc16a10	30.5273	-7.19941	1.76048	-4.08945	4.32394e-05	0.000802465	solute carrier family 16 (monocarboxylic acid transporters), member 10
ENSMUSG00000038764	Ptpn3	14.4261	-7.24639	1.97391	-3.67108	0.000241528	0.00364142	protein tyrosine phosphatase, non-receptor type 3
ENSMUSG00000021846	Peli2	14.4076	-7.25365	1.98703	-3.6505	0.000261726	0.00389241	pellino 2
ENSMUSG00000031442	Mcf2l	103.51	-7.26256	0.946007	-7.67707	1.62772e-14	1.58116e-12	mcf.2 transforming sequence-like
ENSMUSG00000076633	Ighv5-2	14.6035	-7.27589	1.93879	-3.7528	0.000174868	0.00273029	immunoglobulin heavy variable 5-2
ENSMUSG00000049971	Glt1d1	14.7052	-7.28025	1.98225	-3.67272	0.000239978	0.00362518	glycosyltransferase 1 domain containing 1
ENSMUSG00000030341	Tnfrsf1a	14.8052	-7.28664	2.00346	-3.63702	0.000275814	0.00407253	tumor necrosis factor receptor superfamily, member 1a
ENSMUSG00000020335	Zfp354b	14.8397	-7.29892	1.94348	-3.75559	0.000172933	0.00270834	zinc finger protein 354B
ENSMUSG00000004631	Sgce	15.1977	-7.33169	1.9146	-3.82935	0.000128481	0.00209112	sarcoglycan, epsilon
ENSMUSG00000104117	Gm20743	15.4229	-7.35056	1.95177	-3.76609	0.000165822	0.00260761	predicted gene, 20743
ENSMUSG00000103320	NA	42.5825	-7.37366	1.64459	-4.4836	7.33956e-06	0.000164209	NA
ENSMUSG00000048304	Slitrk3	15.7602	-7.38177	1.9679	-3.75109	0.000176069	0.00274067	SLIT and NTRK-like family, member 3
ENSMUSG00000038456	Dennd2a	15.9308	-7.39024	2.00039	-3.6944	0.000220404	0.00334927	DENN/MADD domain containing 2A
ENSMUSG00000079419	Ms4a6c	16.0194	-7.40765	1.89346	-3.91222	9.14504e-05	0.00156241	membrane-spanning 4-domains, subfamily A, member 6C
ENSMUSG00000093769	H3c14	16.1702	-7.42506	2.04276	-3.63482	0.000278177	0.00409737	H3 clustered histone 14
ENSMUSG00000096336	Igkv1-135	16.304	-7.43042	1.90822	-3.8939	9.86451e-05	0.00166557	immunoglobulin kappa variable 1-135
ENSMUSG00000051537	Gm5124	16.5744	-7.4555	1.89145	-3.94169	8.09098e-05	0.00140309	nucleolar and coiled-body phosphoprotein 1 pseudogene
ENSMUSG00000089857	Zfp882	41.6974	-7.45671	1.61501	-4.61714	3.89067e-06	9.37427e-05	zinc finger protein 882
ENSMUSG00000054612	Mgmt	16.5935	-7.45705	1.89186	-3.94165	8.09246e-05	0.00140309	O-6-methylguanine-DNA methyltransferase
ENSMUSG00000022667	Cd200r1	16.9601	-7.49024	1.87092	-4.0035	6.24132e-05	0.00111645	CD200 receptor 1
ENSMUSG00000068227	Il2rb	17.169	-7.51297	1.90078	-3.95258	7.73132e-05	0.00135457	interleukin 2 receptor, beta chain
ENSMUSG00000062545	Tlr12	17.2365	-7.51302	1.86499	-4.02845	5.61459e-05	0.00101499	toll-like receptor 12
ENSMUSG00000015112	Slc25a13	17.2311	-7.51369	1.86571	-4.02726	5.64314e-05	0.00101895	solute carrier family 25 (mitochondrial carrier, adenine nucleotide translocator), member 13
ENSMUSG00000048905	Bnip5	17.3142	-7.52091	1.86899	-4.02404	5.72071e-05	0.00103174	BCL2 interacting protein 5
ENSMUSG00000031779	Ccl22	17.2947	-7.52164	1.98277	-3.7935	0.000148538	0.0023759	chemokine (C-C motif) ligand 22
ENSMUSG00000111820	NA	17.4133	-7.52644	1.87881	-4.00596	6.17656e-05	0.00110616	NA
ENSMUSG00000022332	Khdrbs3	17.7066	-7.5397	1.99342	-3.7823	0.000155385	0.00246369	KH domain containing, RNA binding, signal transduction associated 3
ENSMUSG00000036905	C1qb	17.696	-7.55009	1.86125	-4.05647	4.98197e-05	0.000911362	complement component 1, q subcomponent, beta polypeptide
ENSMUSG00000102222	Pcdhga10	17.6773	-7.55123	1.86747	-4.04357	5.26435e-05	0.00095618	protocadherin gamma subfamily A, 10
ENSMUSG00000052914	Cyp2j6	17.9592	-7.57164	1.85633	-4.07883	4.52637e-05	0.00083599	cytochrome P450, family 2, subfamily j, polypeptide 6
ENSMUSG00000049723	Mmp12	17.9852	-7.5722	2.07422	-3.65062	0.000261609	0.00389241	matrix metallopeptidase 12
ENSMUSG00000032231	Anxa2	18.3244	-7.60111	1.84415	-4.12174	3.76028e-05	0.000711625	annexin A2
ENSMUSG00000038022	Mindy4	18.4366	-7.60262	1.94094	-3.91697	8.96683e-05	0.00153597	MINDY lysine 48 deubiquitinase 4
ENSMUSG00000015396	Cd83	18.3608	-7.60555	1.85424	-4.1017	4.10118e-05	0.000765754	CD83 antigen
ENSMUSG00000022157	Mcpt8	18.7121	-7.6289	1.90184	-4.01133	6.03767e-05	0.00108381	mast cell protease 8
ENSMUSG00000056290	Ms4a4b	18.7071	-7.63105	1.95108	-3.91119	9.1841e-05	0.00156446	membrane-spanning 4-domains, subfamily A, member 4B
ENSMUSG00000031214	Ophn1	18.8665	-7.64038	1.85566	-4.11734	3.83264e-05	0.000723534	oligophrenin 1
ENSMUSG00000067925	Rtl8a	18.9415	-7.65174	1.85282	-4.12978	3.6311e-05	0.000691487	retrotransposon Gag like 8A
ENSMUSG00000026950	Neb	18.971	-7.65262	1.83353	-4.17372	2.99666e-05	0.000579985	nebulin
ENSMUSG00000042515	Pwwp3b	19.2116	-7.65613	1.92758	-3.97189	7.13046e-05	0.00125503	PWWP domain containing 3B
ENSMUSG00000023912	Slc25a27	19.0628	-7.65835	1.82977	-4.18543	2.84632e-05	0.000552978	solute carrier family 25, member 27
ENSMUSG00000052062	Pard3b	51.1716	-7.69976	1.62547	-4.73695	2.16963e-06	5.53148e-05	par-3 family cell polarity regulator beta
ENSMUSG00000022148	Fyb	20.3154	-7.74332	2.11236	-3.66572	0.000246641	0.00371123	FYN binding protein
ENSMUSG00000025997	Ikzf2	20.2652	-7.74552	1.81816	-4.26008	2.0435e-05	0.00041268	IKAROS family zinc finger 2
ENSMUSG00000000402	Egfl6	56.2043	-7.77793	1.57637	-4.93406	8.05362e-07	2.22531e-05	EGF-like-domain, multiple 6
ENSMUSG00000022180	Slc7a8	21.145	-7.80656	1.81198	-4.30832	1.64503e-05	0.00033981	solute carrier family 7 (cationic amino acid transporter, y+ system), member 8
ENSMUSG00000102615	NA	21.6819	-7.84315	1.79399	-4.3719	1.23168e-05	0.000260692	NA
ENSMUSG00000024677	Ms4a6b	51.2086	-7.86888	1.69761	-4.63527	3.5647e-06	8.6295e-05	membrane-spanning 4-domains, subfamily A, member 6B
ENSMUSG00000027692	Tnik	23.0279	-7.90515	2.04156	-3.87211	0.000107899	0.00179225	TRAF2 and NCK interacting kinase
ENSMUSG00000098322	NA	23.0054	-7.93028	1.76821	-4.48491	7.29457e-06	0.00016368	NA
ENSMUSG00000094335	Igkv1-117	23.3939	-7.95535	1.76782	-4.50008	6.79287e-06	0.000153545	immunoglobulin kappa variable 1-117
ENSMUSG00000060131	Atp8b4	23.5995	-7.9664	1.76052	-4.52502	6.03903e-06	0.000137927	ATPase, class I, type 8B, member 4
ENSMUSG00000066705	Fxyd6	23.6889	-7.97497	1.83474	-4.34665	1.3823e-05	0.00028904	FXYD domain-containing ion transport regulator 6
ENSMUSG00000009350	Mpo	23.6963	-7.97804	1.83667	-4.34375	1.40073e-05	0.00029236	myeloperoxidase
ENSMUSG00000087326	NA	23.7885	-7.9785	1.75826	-4.53771	5.68675e-06	0.000131111	NA
ENSMUSG00000024065	Ehd3	23.8769	-7.98478	1.76695	-4.51897	6.21411e-06	0.000141715	EH-domain containing 3
ENSMUSG00000095609	Gm21188	23.9761	-7.98751	1.77754	-4.49358	7.00346e-06	0.00015784	predicted gene, 21188
ENSMUSG00000022218	Tgm1	24.2741	-8.00583	1.76554	-4.5345	5.77406e-06	0.000132864	transglutaminase 1, K polypeptide
ENSMUSG00000063171	Rps4l	24.8461	-8.04097	1.7489	-4.59774	4.27108e-06	0.000101762	ribosomal protein S4-like
ENSMUSG00000042363	Lgalsl	24.9941	-8.05062	1.76663	-4.55704	5.18788e-06	0.000120327	lectin, galactoside binding-like
ENSMUSG00000029167	Ppargc1a	25.4465	-8.07374	1.76495	-4.57448	4.77413e-06	0.000112039	peroxisome proliferative activated receptor, gamma, coactivator 1 alpha
ENSMUSG00000025330	Padi4	26.2836	-8.12159	1.73085	-4.69225	2.70215e-06	6.74352e-05	peptidyl arginine deiminase, type IV
ENSMUSG00000029287	Tgfbr3	26.7435	-8.14572	1.73991	-4.68169	2.84516e-06	7.08888e-05	transforming growth factor, beta receptor III
ENSMUSG00000030587	2200002D01Rik	26.9385	-8.1543	1.77846	-4.58504	4.5391e-06	0.000107179	RIKEN cDNA 2200002D01 gene
ENSMUSG00000001761	Smo	27.1289	-8.16954	1.74568	-4.67985	2.87083e-06	7.14125e-05	smoothened, frizzled class receptor
ENSMUSG00000032496	Ltf	57.4518	-8.2286	1.54415	-5.32888	9.88214e-08	3.21337e-06	lactotransferrin
ENSMUSG00000029822	Osbpl3	28.5212	-8.23899	1.75263	-4.70093	2.58973e-06	6.49465e-05	oxysterol binding protein-like 3
ENSMUSG00000029373	Pf4	28.8573	-8.25457	1.73385	-4.76082	1.92809e-06	4.97349e-05	platelet factor 4
ENSMUSG00000026928	Card9	29.2144	-8.27579	1.70691	-4.84841	1.24458e-06	3.33364e-05	caspase recruitment domain family, member 9
ENSMUSG00000017417	Plxdc1	518.578	-8.27609	1.77756	-4.65587	3.22612e-06	7.92232e-05	plexin domain containing 1
ENSMUSG00000039943	Plcb4	30.6672	-8.34512	1.69332	-4.92826	8.29663e-07	2.28612e-05	phospholipase C, beta 4
ENSMUSG00000028664	Ephb2	30.8523	-8.35267	1.69292	-4.93387	8.06147e-07	2.22531e-05	Eph receptor B2
ENSMUSG00000120413	NA	30.8742	-8.35269	1.71228	-4.8781	1.0711e-06	2.9096e-05	NA
ENSMUSG00000102336	NA	84.4422	-8.35583	1.52463	-5.48056	4.23991e-08	1.44289e-06	NA
ENSMUSG00000033538	Casp4	161.992	-8.3634	1.10072	-7.59809	3.00528e-14	2.8125e-12	caspase 4, apoptosis-related cysteine peptidase
ENSMUSG00000022755	Adgrg7	31.2251	-8.36967	1.69583	-4.93544	7.99686e-07	2.21545e-05	adhesion G protein-coupled receptor G7
ENSMUSG00000071862	Lrrtm2	104.461	-8.38473	1.43546	-5.84116	5.18399e-09	2.05062e-07	leucine rich repeat transmembrane neuronal 2
ENSMUSG00000067377	Tspan6	31.8215	-8.3964	1.70416	-4.927	8.35026e-07	2.29677e-05	tetraspanin 6
ENSMUSG00000112023	Lilrb4b	32.5785	-8.42592	1.72019	-4.89825	9.6695e-07	2.64541e-05	leukocyte immunoglobulin-like receptor, subfamily B, member 4B
ENSMUSG00000108722	NA	32.7176	-8.43013	1.75683	-4.79849	1.59865e-06	4.23037e-05	NA
ENSMUSG00000020160	Meis1	34.0962	-8.49868	1.67476	-5.07457	3.88381e-07	1.12011e-05	Meis homeobox 1
ENSMUSG00000044037	Als2cl	189.051	-8.51748	1.12258	-7.58744	3.26281e-14	3.01673e-12	ALS2 C-terminal like
ENSMUSG00000038745	Nlrp6	105.049	-8.56083	1.52244	-5.62309	1.87577e-08	6.75804e-07	NLR family, pyrin domain containing 6
ENSMUSG00000022836	Mylk	64.1438	-8.60745	1.48581	-5.79312	6.90911e-09	2.63129e-07	myosin, light polypeptide kinase
ENSMUSG00000028545	Bend5	37.0561	-8.61705	1.65441	-5.20853	1.9034e-07	5.8898e-06	BEN domain containing 5
ENSMUSG00000092021	Gbp11	37.4562	-8.63171	1.66796	-5.17502	2.27887e-07	6.87154e-06	guanylate binding protein 11
ENSMUSG00000073125	Xlr3b	37.7447	-8.64162	1.6659	-5.18735	2.13305e-07	6.46997e-06	X-linked lymphocyte-regulated 3B
ENSMUSG00000026822	Lcn2	39.0229	-8.69299	1.64669	-5.27907	1.29838e-07	4.11725e-06	lipocalin 2
ENSMUSG00000032744	Heyl	699.199	-8.73376	1.64621	-5.30539	1.12435e-07	3.61771e-06	hairy/enhancer-of-split related with YRPW motif-like
ENSMUSG00000116947	NA	40.1467	-8.73381	1.64591	-5.30636	1.11835e-07	3.60598e-06	NA
ENSMUSG00000054555	Adam12	40.6346	-8.75043	1.69328	-5.16775	2.36928e-07	7.13014e-06	a disintegrin and metallopeptidase domain 12 (meltrin alpha)
ENSMUSG00000056399	Prss34	40.8821	-8.75684	1.6957	-5.16413	2.41554e-07	7.25514e-06	protease, serine 34
ENSMUSG00000096464	Ighv2-2	41.3412	-8.77667	1.63729	-5.36047	8.30035e-08	2.72792e-06	immunoglobulin heavy variable 2-2
ENSMUSG00000105906	Iglc1	41.6913	-8.78454	1.6905	-5.19641	2.03174e-07	6.22417e-06	immunoglobulin lambda constant 1
ENSMUSG00000046532	Ar	42.0929	-8.79908	1.73161	-5.08145	3.74564e-07	1.08468e-05	androgen receptor
ENSMUSG00000036053	Fmnl2	353.739	-8.83767	0.89833	-9.83788	7.73242e-23	2.01148e-20	formin-like 2
ENSMUSG00000040809	Chil3	43.2064	-8.84151	1.70244	-5.19343	2.0645e-07	6.31193e-06	chitinase-like 3
ENSMUSG00000026131	Dst	763.976	-8.85583	0.555672	-15.9371	3.5002e-57	6.71514e-54	dystonin
ENSMUSG00000024675	Ms4a4c	44.1824	-8.86592	1.94521	-4.55782	5.16883e-06	0.000120199	membrane-spanning 4-domains, subfamily A, member 4C
ENSMUSG00000008540	Mgst1	165.967	-8.90467	1.42229	-6.26078	3.83056e-10	1.81455e-08	microsomal glutathione S-transferase 1
ENSMUSG00000026483	Niban1	45.6325	-8.91715	1.61956	-5.50591	3.67264e-08	1.25821e-06	niban apoptosis regulator 1
ENSMUSG00000024538	Ppic	125.383	-8.92333	1.49733	-5.95948	2.53037e-09	1.05533e-07	peptidylprolyl isomerase C
ENSMUSG00000079845	Xlr4a	48.8322	-9.01588	1.60703	-5.61029	2.01991e-08	7.24335e-07	X-linked lymphocyte-regulated 4A
ENSMUSG00000029999	Tgfa	49.0896	-9.02195	1.6221	-5.5619	2.66847e-08	9.39351e-07	transforming growth factor alpha
ENSMUSG00000040836	Gpr161	50.6564	-9.06972	1.62458	-5.58279	2.36684e-08	8.35086e-07	G protein-coupled receptor 161
ENSMUSG00000015224	Cyp2j9	52.2945	-9.11535	1.6005	-5.69533	1.23135e-08	4.5539e-07	cytochrome P450, family 2, subfamily j, polypeptide 9
ENSMUSG00000067719	NA	54.18	-9.16934	1.71917	-5.3336	9.62859e-08	3.13757e-06	NA
ENSMUSG00000035566	Pcdh17	54.4517	-9.1707	1.73679	-5.28026	1.29002e-07	4.10059e-06	protocadherin 17
ENSMUSG00000024827	Gldc	6641.63	-9.19196	1.00003	-9.19168	3.86767e-20	6.98365e-18	glycine decarboxylase
ENSMUSG00000027030	Stk39	300.46	-9.20537	1.0925	-8.42594	3.57879e-17	4.9484e-15	serine/threonine kinase 39
ENSMUSG00000041481	Serpina3g	58.7003	-9.28117	1.5823	-5.86562	4.47446e-09	1.78839e-07	serine (or cysteine) peptidase inhibitor, clade A, member 3G
ENSMUSG00000090223	Pcp4	162.072	-9.3169	1.50304	-6.19869	5.69339e-10	2.62409e-08	Purkinje cell protein 4
ENSMUSG00000091402	Rd3l	60.7208	-9.33129	1.58977	-5.8696	4.36839e-09	1.75513e-07	retinal degeneration 3-like
ENSMUSG00000067924	Rtl8b	62.2019	-9.36557	1.57761	-5.93655	2.91079e-09	1.20094e-07	retrotransposon Gag like 8B
ENSMUSG00000030110	Ret	178.515	-9.40169	1.46452	-6.41962	1.36612e-10	6.89712e-09	ret proto-oncogene
ENSMUSG00000009418	Nav1	64.0637	-9.40561	1.60497	-5.86029	4.6206e-09	1.842e-07	neuron navigator 1
ENSMUSG00000029275	Gfi1	69.295	-9.52174	1.57193	-6.05735	1.3838e-09	5.96588e-08	growth factor independent 1 transcription repressor
ENSMUSG00000042453	Reln	72.8828	-9.58848	1.64986	-5.8117	6.18406e-09	2.39679e-07	reelin
ENSMUSG00000066363	Serpina3f	73.3299	-9.60389	1.5872	-6.05085	1.44084e-09	6.17708e-08	serine (or cysteine) peptidase inhibitor, clade A, member 3F
ENSMUSG00000099757	NA	140.488	-9.6222	1.39247	-6.91016	4.84124e-12	3.14845e-10	NA
ENSMUSG00000046314	Stxbp6	210.841	-9.63669	1.59133	-6.05576	1.39756e-09	6.00832e-08	syntaxin binding protein 6 (amisyn)
ENSMUSG00000031461	Myom2	76.7169	-9.66851	1.56318	-6.18517	6.20348e-10	2.84212e-08	myomesin 2
ENSMUSG00000115970	8430426J06Rik	80.4082	-9.73297	1.59785	-6.09131	1.1199e-09	4.96771e-08	RIKEN cDNA 8430426J06 gene
ENSMUSG00000032484	Ngp	80.3499	-9.73438	1.54923	-6.28338	3.3128e-10	1.58395e-08	neutrophilic granule protein
ENSMUSG00000056054	S100a8	83.0104	-9.78014	1.55201	-6.3016	2.94594e-10	1.42183e-08	S100 calcium binding protein A8 (calgranulin A)
ENSMUSG00000101188	NA	92.5939	-9.93895	3.29612	-3.01535	0.00256684	0.0258503	NA
ENSMUSG00000058470	Gm8369	93.4687	-9.95289	1.53868	-6.46844	9.90181e-11	5.18679e-09	predicted gene 8369
ENSMUSG00000034245	Hdac11	97.9074	-10.0195	1.53292	-6.5362	6.31013e-11	3.41014e-09	histone deacetylase 11
ENSMUSG00000117465	NA	289.153	-10.1461	1.45806	-6.95868	3.4348e-12	2.32235e-10	NA
ENSMUSG00000056071	S100a9	116.651	-10.2714	1.52351	-6.74195	1.56278e-11	9.36936e-10	S100 calcium binding protein A9 (calgranulin B)
ENSMUSG00000027082	Tfpi	118.846	-10.299	1.51978	-6.77663	1.23013e-11	7.52195e-10	tissue factor pathway inhibitor
ENSMUSG00000055320	Tead1	120.016	-10.3146	1.53234	-6.73127	1.68184e-11	1.00439e-09	TEA domain family member 1
ENSMUSG00000040152	Thbs1	121.447	-10.3306	1.51967	-6.79791	1.06149e-11	6.54289e-10	thrombospondin 1
ENSMUSG00000029090	Adgra3	131.242	-10.4407	1.55511	-6.71376	1.89666e-11	1.11961e-09	adhesion G protein-coupled receptor A3
ENSMUSG00000029816	Gpnmb	141.751	-10.5517	1.53983	-6.85253	7.25533e-12	4.62053e-10	glycoprotein (transmembrane) nmb
ENSMUSG00000029673	Auts2	147.356	-10.608	1.52865	-6.93944	3.93661e-12	2.62692e-10	autism susceptibility candidate 2
ENSMUSG00000032011	Thy1	147.622	-10.6123	1.5109	-7.02382	2.15877e-12	1.50604e-10	thymus cell antigen 1, theta
ENSMUSG00000024593	Megf10	169.745	-10.812	1.54185	-7.01235	2.34342e-12	1.62746e-10	multiple EGF-like-domains 10
ENSMUSG00000033192	Lpcat2	192.929	-10.9985	1.50273	-7.31902	2.49797e-13	2.01783e-11	lysophosphatidylcholine acyltransferase 2
ENSMUSG00000020044	Timp3	226.042	-11.2257	1.49483	-7.50973	5.92473e-14	5.25623e-12	tissue inhibitor of metalloproteinase 3
ENSMUSG00000012428	Steap4	228.853	-11.2438	1.49383	-7.52682	5.19916e-14	4.74981e-12	STEAP family member 4
ENSMUSG00000040118	Cacna2d1	256.708	-11.4093	1.49217	-7.64613	2.07115e-14	1.97441e-12	calcium channel, voltage-dependent, alpha2/delta subunit 1
ENSMUSG00000024420	Zfp521	295.677	-11.6139	1.49561	-7.76528	8.1462e-15	8.27999e-13	zinc finger protein 521
ENSMUSG00000030657	Xylt1	306.02	-11.6639	1.48479	-7.85556	3.97994e-15	4.39454e-13	xylosyltransferase 1
ENSMUSG00000030342	Cd9	322.001	-11.7367	1.48182	-7.92046	2.36639e-15	2.73078e-13	CD9 antigen
ENSMUSG00000095937	Gm12671	211.179	-24.4754	4.785	-5.11503	3.13688e-07	9.2055e-06	glyceraldehyde-3-phosphate dehydrogenase pseudogene

## Sheet: Supplementary Table 3
Supplementary Table 3: PCHi-C interactions of H3K27ac+ Promoters to H3K27ac+ other ends (OEs) for BAL08.
baitChr	baitStart	baitEnd	baitName	baitENSEMBL_GENEID	oeChr	oeStart	oeEnd	CHiCAGO_score
chr1	3898972	3903119	C1orf174	ENSG00000198912.12,ENSG00000236423.8	chr1	4027255	4035865	5.24
chr1	8511595	8513148	SNORA77.1	ENSG00000221083.1,ENSG00000270282.1	chr1	8717456	8726773	5.69
chr1	8511595	8513148	SNORA77.1	ENSG00000221083.1,ENSG00000270282.1	chr1	8820174	8821760	5.34
chr1	8511595	8513148	SNORA77.1	ENSG00000221083.1,ENSG00000270282.1	chr1	39416526	39422758	5.61
chr1	8813935	8820173	RERE	ENSG00000142599.20	chr1	8427669	8431209	10.4
chr1	9126509	9134693	GPR157	ENSG00000180758.12	chr1	9187509	9189633	5.49
chr1	9126509	9134693	GPR157	ENSG00000180758.12	chr1	9240711	9252374	5.03
chr1	9126509	9134693	GPR157	ENSG00000180758.12	chr1	9452455	9467964	5.15
chr1	9126509	9134693	GPR157	ENSG00000180758.12	chr1	9483714	9496009	5.21
chr1	9126509	9134693	GPR157	ENSG00000180758.12	chr1	9570485	9573189	6.77
chr1	9126509	9134693	GPR157	ENSG00000180758.12	chr1	9581438	9584351	5.45
chr1	11777088	11791184	RP11-56N19.5	ENSG00000177553.6	chr1	11333126	11340685	5.58
chr1	11777088	11791184	RP11-56N19.5	ENSG00000177553.6	chr1	11770059	11772703	6.28
chr1	11893231	11914134	RNU5E-1	ENSG00000199347.1,ENSG00000201801.1,ENSG00000285646.2	chr1	11824086	11841298	7.13
chr1	11893231	11914134	RNU5E-1	ENSG00000199347.1,ENSG00000201801.1,ENSG00000285646.2	chr2	106022213	106026211	5.91
chr1	11974016	11981856	MFN2	ENSG00000116688.18,ENSG00000287384.1	chr1	11770059	11772703	5.15
chr1	11974016	11981856	MFN2	ENSG00000116688.18,ENSG00000287384.1	chr1	11813268	11818649	5.12
chr1	11974016	11981856	MFN2	ENSG00000116688.18,ENSG00000287384.1	chr1	11824086	11841298	5.08
chr1	11974016	11981856	MFN2	ENSG00000116688.18,ENSG00000287384.1	chr1	11984083	11984732	5.55
chr1	11974016	11981856	MFN2	ENSG00000116688.18,ENSG00000287384.1	chr1	11984733	11993103	7.49
chr1	12165155	12172576	TNFRSF1B	ENSG00000028137.19,ENSG00000283789.1	chr1	12126935	12128233	8.6
chr1	12165155	12172576	TNFRSF1B	ENSG00000028137.19,ENSG00000283789.1	chr1	12128234	12139961	6.08
chr1	12165155	12172576	TNFRSF1B	ENSG00000028137.19,ENSG00000283789.1	chr1	12139962	12143964	6.43
chr1	12165155	12172576	TNFRSF1B	ENSG00000028137.19,ENSG00000283789.1	chr1	12143965	12145884	6.04
chr1	12165155	12172576	TNFRSF1B	ENSG00000028137.19,ENSG00000283789.1	chr1	12145885	12163287	7.87
chr1	12228232	12234643	VPS13D	ENSG00000048707.15	chr1	12113189	12118519	6.52
chr1	12228232	12234643	VPS13D	ENSG00000048707.15	chr1	12118520	12121505	10.95
chr1	12228232	12234643	VPS13D	ENSG00000048707.15	chr1	12121506	12126934	5.89
chr1	12228232	12234643	VPS13D	ENSG00000048707.15	chr1	12126935	12128233	5.42
chr1	12228232	12234643	VPS13D	ENSG00000048707.15	chr1	12636492	12640902	6.6
chr1	12228232	12234643	VPS13D	ENSG00000048707.15	chr1	12677899	12689354	5.01
chr1	13513196	13515154	LRRC38	ENSG00000162494.6,ENSG00000259961.1	chr1	13725556	13728150	5.2
chr1	13513196	13515154	LRRC38	ENSG00000162494.6,ENSG00000259961.1	chr1	13815595	13827376	5.41
chr1	13513196	13515154	LRRC38	ENSG00000162494.6,ENSG00000259961.1	chr1	13967126	13974041	6.11
chr1	15341448	15347319	RP3-467K16.2	ENSG00000233485.1	chr1	15412776	15419487	5.89
chr1	15499933	15528830	CASP9	ENSG00000116138.13,ENSG00000132906.18	chr1	15317855	15320362	7.57
chr1	15499933	15528830	CASP9	ENSG00000116138.13,ENSG00000132906.18	chr1	15323505	15324461	6.64
chr1	15499933	15528830	CASP9	ENSG00000116138.13,ENSG00000132906.18	chr1	15490187	15492900	5.29
chr1	15499933	15528830	CASP9	ENSG00000116138.13,ENSG00000132906.18	chr20	11337827	11339782	6.1
chr1	15499933	15528830	CASP9	ENSG00000116138.13,ENSG00000132906.18	chr3	71384835	71386778	5.61
chr1	15499933	15528830	CASP9	ENSG00000116138.13,ENSG00000132906.18	chr5	68919975	68921679	5.98
chr1	23864453	23879690	FUCA1	ENSG00000179163.12	chr1	23807813	23812840	5.45
chr1	23864453	23879690	FUCA1	ENSG00000179163.12	chr1	23823201	23824393	5.19
chr1	23864453	23879690	FUCA1	ENSG00000179163.12	chr1	23860009	23862517	5.97
chr1	23864453	23879690	FUCA1	ENSG00000179163.12	chr3	51237122	51241183	5.26
chr1	23864453	23879690	FUCA1	ENSG00000179163.12	chr6	45673637	45687383	6.43
chr1	25651054	25668066	RP1-187B23.1	ENSG00000233478.1	chr1	25626994	25633911	5.21
chr1	25651054	25668066	RP1-187B23.1	ENSG00000233478.1	chr1	25633912	25642801	6.08
chr1	25651054	25668066	RP1-187B23.1	ENSG00000233478.1	chr1	25642802	25649146	7.55
chr1	25651054	25668066	RP1-187B23.1	ENSG00000233478.1	chr1	25670693	25675947	6.46
chr1	25651054	25668066	RP1-187B23.1	ENSG00000233478.1	chr1	25675948	25683267	7.97
chr1	25651054	25668066	RP1-187B23.1	ENSG00000233478.1	chr1	25698964	25703883	5.86
chr1	25651054	25668066	RP1-187B23.1	ENSG00000233478.1	chr1	25729410	25734551	6.3
chr1	25651054	25668066	RP1-187B23.1	ENSG00000233478.1	chr1	25739256	25739708	5.86
chr1	25651054	25668066	RP1-187B23.1	ENSG00000233478.1	chr1	25739709	25752064	5.23
chr1	25651054	25668066	RP1-187B23.1	ENSG00000233478.1	chr1	25752065	25754295	9.23
chr1	25651054	25668066	RP1-187B23.1	ENSG00000233478.1	chr1	25754296	25765929	10.63
chr1	25651054	25668066	RP1-187B23.1	ENSG00000233478.1	chr1	25766407	25782291	5.7
[truncated: 3,365 more rows]

## Sheet: Supplementary Table 4
Supplementary Table 4: PCHi-C interactions of H3K27ac+ Promoters to H3K27ac+ other ends (OEs) for SUP-B15.
[truncated: 2,429 more rows]

[truncated: 14 more sheets: Supplementary Table 5, Supplementary Table 6, Supplementary Table 7, Supplementary Table 8, Supplementary Table 9, Supplementary Table 10, Supplementary Table 11 , Supplementary Table 12 , Supplementary Table 13, Supplementary Table 14, Supplementary Table 15, Supplementary Table 16, Supplementary Table 17, Supplementary Table 18]
